# Supplementary material for: Optimizing Crop Production with Bacterial Inputs: Insights into Chemical Dialogue between Sphingomonas sediminicola and Pisum sativum
Source: Microorganisms. 2023 Jul 21;11(7):1847. doi: 10.3390/microorganisms11071847 (PMC10385058; doi:10.3390/microorganisms11071847)
Supplement: Supplementary file 1 [file microorganisms-11-01847-s001.zip › Table S1.xlsx]

## Sheet: Table S1
		Polyphenols			Flavonoids			Amino acids
								Alanine (Ala)			Arginine (Arg)			Asparagine (Asn)			Aspartic acid (Asp)			Cysteine (Cyst)			γ-Aminobutyric acid (Gaba)			Glutamic acid (Glu)			Glutamine (Gln)			Glycine (Gly)			Histidine (His)
Inoculation	Stage	Mean	SD	Letter	Mean	SD	Letter	Mean	SD	Letter	Mean	SD	Letter	Mean	SD	Letter	Mean	SD	Letter	Mean	SD	Letter	Mean	SD	Letter	Mean	SD	Letter	Mean	SD	Letter	Mean	SD	Letter	Mean	SD	Letter
Non-Inoculated	Stage 1	0.0266667	0.0057735	a	0	0	a	0.16	0.01	a	0.035	0.005	a	0.0266667	0.0057735	a	0.12	0.01	a	0.065	0.005	a	0.00333333	0.0057735	a	0.065	0.005	a	0.0466667	0.011547	a	0.285	0.055	a	0.05	0.01	ab
	Stage 2	0.0333333	0.0057735	a	0	0	a	0.14	0.02	a	0.04	0.01	a	0.0333333	0.0152753	ab	0.105	0.005	ab	0.055	0.005	a	0.00666667	0.011547	a	0.12	0.02	b	0.0366667	0.0057735	a	0.345	0.025	a	0.065	0.015	a
	Stage 3	0.05	0.01	a	0	0	a	0.115	0.015	ab	0.06	0.0264575	a	0.03	0.0173205	ab	0.105	0.005	ab	0.395	0.045	b	0.00666667	0.011547	a	0.055	0.005	a	0.04	0.034641	a	0.285	0.085	a	0.0466667	0.0152753	ab
Sphingomonas sediminicola	Stage 1	0.17	0.06	ab	0.01	0.01	b	0.085	0.005	b	0.0233333	0.0057735	a	0.02	0	a	0.08	0.01	b	0.196667	0.262742	ab	0	0	a	0.04	0.01	a	0.02	0	a	0.29	0.104403	a	0.0366667	0.011547	b
	Stage 2	0.105	0.005	a	0.01	0	b	0.29	0.02	c	0.0533333	0.0152753	a	0.055	0.005	c	0.215	0.025	c	0.08	0.0360555	a	0.03	0.01	b	0.13	0.02	b	0.0433333	0.011547	a	1.34	0	b	0.15	0.01	c
	Stage 3	0.34	0.248797	b	0.035	0.005	c	0.295	0.055	c	0.115	0.045	b	0.045	0.005	bc	0.225	0.035	c	0.313333	0.172143	b	0.01	0.01	a	0.14	0.04	b	0.0333333	0.0152753	a	1.225	0.055	b	0.125	0.005	d
		Amino acids
		Isoleucine (Ileu)			Leucine (Leu)			Lysine (Lys)			Phenylalanine (Phe)			Proline (Pro)			Serine (Ser)			Threonine (Thr)			Tryptophan (Tryp)			Tyrosine (Tyr)			Valine/Methionine (Val Met)
Inoculation	Stage	Mean	SD	Letter	Mean	SD	Letter	Mean	SD	Letter	Mean	SD	Letter	Mean	SD	Letter	Mean	SD	Letter	Mean	SD	Letter	Mean	SD	Letter	Mean	SD	Letter	Mean	SD	Letter
Non-Inoculated	Stage 1	0.02	0.02	a	0.035	0.005	ab	0.055	0.005	a	0.0266667	0.0057735	a	0.0159467	0.0276204	a	0.415	0.005	a	0.103333	0.0057735	a	0	0	a	0.0366667	0.0057735	ab	0.0333333	0.011547	ab
	Stage 2	0.035	0.005	a	0.055	0.005	c	0.055	0.005	a	0.025	0.005	a	0.222885	0.032635	ab	0.36	0.03	ab	0.1	1.69967e-17	a	0.00333333	0.0057735	a	0.0433333	0.0152753	a	0.0433333	0.023094	a
	Stage 3	0.03	0	a	0.04	0	a	0.1	0.02	ab	0.025	0.005	a	0.23056	0.0096	ab	0.35	0.04	ab	0.095	0.015	a	0.0533333	0.0208167	b	0.04	0.01	ab	0.03	0	ab
Sphingomonas sediminicola	Stage 1	0.0233333	0.0057735	a	0.03	0	b	0.0833333	0.0251661	a	0.0133333	0.0057735	b	0.164235	0.164235	b	0.25	0.01	b	0.075	0.005	a	0.00333333	0.0057735	a	0.0233333	0.0057735	b	0.02	0	b
	Stage 2	0.065	0.005	b	0.085	0.005	d	0.143333	0.0351188	b	0.05	8.49837e-18	c	0.18513	0.00966379	c	0.71	0.02	c	0.25	0.01	b	0.015	0.005	a	0.075	0.005	c	0.065	0.005	c
	Stage 3	0.075	0.005	b	0.095	0.005	e	0.136667	0.0472582	b	0.06	0	d	0.29199	0.06335	c	0.69	0.19	c	0.245	0.055	b	0.005	0.005	a	0.085	0.015	c	0.07	0.01	c
		Organic acids															Carbohydrate
		Acetic acid			Citric acid			Fumaric acid			Lactic acid			Malonic acid			Fructose			Galactose			Glucose			Sorbitol			Sucrose			Xylitol			Xylose
Inoculation	Stage	Mean	SD	Letter	Mean	SD	Letter	Mean	SD	Letter	Mean	SD	Letter	Mean	SD	Letter	Mean	SD	Letter	Mean	SD	Letter	Mean	SD	Letter	Mean	SD	Letter	Mean	SD	Letter	Mean	SD	Letter	Mean	SD	Letter
Non-Inoculated	Stage 1	43.78	9.02	ab	21.57	1.67365	a	0.136667	0.0208167	a	2.50333	4.3359	a	0.025	0.005	a	11.9967	0.90644	a	0.06153	0.106573	a	3.10667	2.69045	a	0.176667	0.0288675	a	2.46	4.26084	a	0.146667	0.0288675	a	1.65333	0.202073	ab
	Stage 2	37.965	3.635	ac	21.2833	2.2394	a	0.15	0.0173205	ab	0	0	a	0.0133333	0.0057735	a	22.69	3.91	bc	0	0	a	2.10667	0.964175	a	0	0	b	4.58	0.15	a	0	0	b	1.42	0	a
	Stage 3	46.94	3.59	b	26.2767	2.63936	b	0.22	0.02	c	47.87	8.71	b	0.0166667	0.0057735	a	23.4733	1.565	bc	3.28915	0.230708	b	0	0	a	0	0	b	0.983333	1.70318	a	0	0	b	1.65333	0.890749	ab
Sphingomonas sediminicola	Stage 1	36.19	2.29896	ac	22.23	0.94	a	0.155	0.005	ab	0	0	a	0.02	0.01	a	16.43	0.78	ab	2.35498	0.428611	c	8.55	2.33	b	0.58	0.21	c	0.74	0.74	a	0.485	0.175	c	2.3	0.18	bc
	Stage 2	35.1333	0.46694	c	22.09	2.89187	a	0.173333	0.0288675	ab	0	0	a	0.0133333	0.011547	a	21.125	8.605	bc	1.21665	0.02517	d	12.44	3.11	c	0.436667	0.0288675	c	2.215	0.735	a	0.363333	0.023094	c	2.71	0.540093	c
	Stage 3	35.33	3.91096	c	21.88	1.44108	a	0.193333	0.0416333	bc	0	0	a	0.0166667	0.0057735	a	25.56	3.25701	c	0.30766	0.155928	a	0	0	a	0	0	b	4.42667	2.55766	a	0	0	b	2.24	0.207846	bc
