# Supplementary material for: Optimizing Crop Production with Bacterial Inputs: Insights into Chemical Dialogue between Sphingomonas sediminicola and Pisum sativum
Source: Microorganisms. 2023 Jul 21;11(7):1847. doi: 10.3390/microorganisms11071847 (PMC10385058; doi:10.3390/microorganisms11071847)
Supplement: Supplementary file 1 [file microorganisms-11-01847-s001.zip › Table S2.xlsx]

## Sheet: Feuil1
Peak #	RT (min)	UV (nm)	MS1 pos	MS2 pos	MS1 neg	MS2 neg	Hypothetical Formula	Expected pos	Error (ppm)	Expected neg	Error (ppm)	Hypothetical class	Hypothetical compound
A	4.36	323 ; 241	325.14		323.125		C15H20N2O6	325.14	0	323.124	1.5	Hydroxibenzoic lysine derivative
B	5.08	266 ; 304 ; 347 ; 389	437.235 [M+Na]+				C18H38O10	437.236	0.5			Nonaethyleneglycol
C	5.57	245 ; 347	275.128	257.118 ; 197.060 ; 213.054	273.112	171.045 ; 199.04 ; 214.063	C16H18O4	275.128	0.7	273.113	1.1	Coumarin derivative
D	6.19	250 ; 292 ; 347	299.055	239.033	297.039		C16H10O6	299.056	3.7	297.04	2.7	Flavonoid
E	8.36	250 ; 317	345.097	269.045 ; 137.060	343.081	313.035 ; 241.050 ; 285.039	C18H16O7	345.097	0.9	343.082	1.2	Flavonoid	Methoxy
F	8.58	251 ; 318	315.087	255.065 ; 167.035 ; 175.040	313.071	211.040 ; 283.024 ; 255.029	C17H14O6	315.087	1.3	313.071	0.3	Flavonoid	Pisatin
G	8.85	318 ; 333 ; 274	279.157 [M+Na]+	151.112 ; 133.101 ; 123.117	255.159	211.170 ; 193.168	C14H24O4	279.157	0.4	255.159	0.4	Organic acid
H	9.05	282 ; 247	341.196		421.185	339.180 ; 169.122 ; 295.189	C22H28O8			421.186	3.1	Terpenoid
I	9.4	283 ; 237	341.195	283.096 ; 227.107	339.18	169.123 ; 297.151	C17H28O6	341.196	1.8	339.18	0	Organic acid
J	9.53	315 ; 375 ; 347	299.091	137.06	297.075		C17H14O5	299.091	1	297.076	2	Flavonoid
K	9.65	256 ; 347			255.159	211.170; 169.123	C14H24O4			255.159	1.2	Organic acid
L	9.76	250 ; 347	279.156 [M+Na]+	193.158 ; 175.148 ; 133.101	255.159	211.170 ; 169.123	C14H24O4	279.157	2.1	255.159	1.2	Organic acid
M	9.88	256 ; 347	279.156 [M+Na]+	193.159; 175.148 ; 133.101	255.159	211.170 ; 169.123	C14H24O4	279.157	1.1	255.159	1.2	Organic acid
N	10	274 ; 315 ; 347	379.115	291.157 ; 173.133 ; 143.086	355.118	255.065 ; 149.024 ; 279.195	C20H20O6	379.15	1.2	355.118	0.6	Flavonoid
O	10.12	248 ; 247	379.209 [M+Na]+	293.173 ; 175.149 ; 133.102	355.213	323.187 ; 193.160	C19H32O6	379.209	0.8	355.212	2.8	Terpenoid
P	10.36	247 ; 347	379.209 [M+Na]+	377.194 ; 137.201	355.212	323.187 ; 279.196 ; 297.153	C19H32O6	379.209	0.8	355.212	0	Terpenoid
Q	10.43	257 ; 347	379.209 [M+Na]+	239.132 ; 255.104	355.213	199.171 ; 279.196 ; 297.153	C19H32O6	379.209	1.8	355.212	2.8	Terpenoid
R	10.52	256 ; 347	379.209 [M+Na]+	239.132 ; 349.197	355.213	279.197 ; 199.171 ; 297.153	C19H32O6	379.209	0.8	355.212	4.2	Terpenoid
S	10.58	256 ; 347	379.209 [M+Na]+	239.132 ; 255.104 ; 365.230	355.213	199.171 ; 279.197 ; 325.185	C19H32O6	379.209	1.8	355.212	4.8	Terpenoid
T	10.7	252 ; 347	379.209 [M+Na]+	293.173 ; 193.159 ; 175.149	355.213	279.196 ; 199.170 ; 169.123	C19H32O6	379.209	0.8	355.212	3.1	Terpenoid
U	10.83	250 ; 347	479.262 [M+Na]+	389.230 ; 239.165	455.265	423.239	C24H40O8	479.262	0.2	455.264	2	Terpenoid
			379.208 [M+Na]+	193.159 ; 175.149 ; 133.102	355.212	279.197	C19H32O6	379.209	4	355.212	2	Terpenoid
V	10.92	253 ; 347	379.210 [M+Na]+		355.212	279.196 ; 169.123 ; 194.082	C19H32O6	479.209	0.8	355.212	0.8	Terpenoid
			457.279		455.264		C24H40O8	457.28	1.1	455.264	0.7	Terpenoid
W	10.99	255 ; 348	479.26		455.265		C24H40O8	479.262	2.5	455.264	1.3	Terpenoid
