# Supplementary material for: Optimizing Crop Production with Bacterial Inputs: Insights into Chemical Dialogue between Sphingomonas sediminicola and Pisum sativum
Source: Microorganisms. 2023 Jul 21;11(7):1847. doi: 10.3390/microorganisms11071847 (PMC10385058; doi:10.3390/microorganisms11071847)
Supplement: Supplementary file 1 [file microorganisms-11-01847-s001.zip › Table S3.xlsx]

## Sheet: Table S2
Substrat	Source type	Substrat type	Substrat characteristics	Metabolic pathway	Rep1	Rep2	Rep3	Substrat degradation	Level of substrat degradation
2-Aminoethanol	C-Source	Alcohol	2 carbon	Glycolosis	3815	2	1125	1	1647.33
1,2-Propanediol	C-Source	Alcohol	3 carbon	Glycolosis	1093	0	322	0	471.667
2,3-Butanediol	C-Source	Alcohol	4 carbon	Pyruvate metabolism	3707	0	1331	1	1679.33
3-Hydroxy-2-butanone	C-Source	Alcohol	4 carbon	Pyruvate metabolism	12238	21	4396	1	5551.67
2-Aminoethyl Phosphonic acid	P-Source	Alcohol	2 carbon	-	4143	2159	2079	1	2793.67
2-Hydroxyethane Sulfonic acid	S-Source	Alcohol	2 carbon	-	2072	2032	1953	1	2019
Acetamide	C-Source	Amide	2 carbon	-	78	80	58	0	72
Formamide	N-Source	Amide	1 carbon	-	2179	479	7883	1	3513.67
D,L-Lactamide	N-Source	Amide	3 carbon	-	872	3240	5349	1	3153.67
sec-Butylamine	C-Source	Amine	4 carbon	-	0	71	671	0	247.333
D,L-Octopamine	C-Source	Amine	aromatic	-	0	3	2	0	1.66667
Methylamine	N-Source	Amine	1 carbon	-	0	0	0	0	0
Ethylamine	N-Source	Amine	2 carbon	-	5119	5224	6457	1	5600
Ethanolamine	N-Source	Amine	2 carbon	TCA	3485	0	8004	1	3829.67
N-Butylamine	N-Source	Amine	4 carbon	-	1090	105	6493	1	2562.67
N-Amylamine	N-Source	Amine	5 carbon	-	0	3704	8666	1	4123.33
Hydroxylamine	N-Source	Amine	NH3	-	8359	8359	13006	1	9908
Cysteamine-S-Phosphate	P-Source	Amine	2 carbon	-	888	787	756	1	810.333
O-Phosphoryl-Ethanolamine	P-Source	Amine	2 carbon	TCA	0	2625	2513	1	1712.67
α-Hydroxyglutaric acid-γ-Lactone	C-Source	Amino acid	amino acid	Glycolosis	2024	0	596	1	873.333
D-Aspartic acid	C-Source	Amino acid	amino acid	TCA	2373	8533	6729	1	5878.33
D-Serine	C-Source	Amino acid	amino acid	TCA	1233	397	535	1	721.667
D-Threonine	C-Source	Amino acid	amino acid	TCA	0	0	0	0	0
Glycine	C-Source	Amino acid	amino acid	TCA	0	623	224	0	282.333
L-Alanine	C-Source	Amino acid	amino acid	TCA	0	0	0	0	0
L-Arginine	C-Source	Amino acid	amino acid	TCA	0	0	0	0	0
L-Asparagine	C-Source	Amino acid	amino acid	TCA	5665	5125	6283	1	5691
L-Aspartic acid	C-Source	Amino acid	amino acid	TCA	0	3	0	0	1
L-Glutamic acid	C-Source	Amino acid	amino acid	TCA	0	0	15	0	5
L-Glutamine	C-Source	Amino acid	amino acid	TCA	14109	13270	3200	1	10193
L-Histidine	C-Source	Amino acid	amino acid	TCA	13600	9941	10771	1	11437.3
L-Isoleucine	C-Source	Amino acid	amino acid	TCA	7419	2993	6580	1	5664
L-Leucine	C-Source	Amino acid	amino acid	TCA	13292	5879	3788	1	7653
L-Lysine	C-Source	Amino acid	amino acid	TCA	3606	3314	3689	1	3536.33
L-Methionine	C-Source	Amino acid	amino acid	TCA	10818	15071	7497	1	11128.7
L-Phenylalanine	C-Source	Amino acid	amino acid	TCA	11025	14964	8975	1	11654.7
L-Proline	C-Source	Amino acid	amino acid	TCA	9727	5033	16666	1	10475.3
L-Serine	C-Source	Amino acid	amino acid	TCA	23	0	0	0	7.66667
L-Threonine	C-Source	Amino acid	amino acid	TCA	5665	2234	10000	1	5966.33
L-Valine	C-Source	Amino acid	amino acid	TCA	6285	1283	1527	1	3031.67
D-Alanine	N-Source	Amino acid	amino acid	TCA	465	131	168	0	254.667
D-Asparagine	N-Source	Amino acid	amino acid	TCA	0	10870	16740	1	9203.33
D-Glutamic acid	N-Source	Amino acid	amino acid	TCA	0	11228	12636	1	7954.67
D-Lysine	N-Source	Amino acid	amino acid	TCA	0	0	0	0	0
D-Valine	N-Source	Amino acid	amino acid	TCA	0	0	0	0	0
L-Cysteine	N-Source	Amino acid	amino acid	TCA	17096	5329	6690	1	9705
L-Tryptophan	N-Source	Amino acid	amino acid	TCA	1045	1911	2285	1	1747
L-Tyrosine	N-Source	Amino acid	amino acid	TCA	17658	10345	9631	1	12544.7
O-Phospho-D-Serine	P-Source	Amino acid	amino acid	TCA	4439	2146	2068	1	2884.33
O-Phospho-D-Tyrosine	P-Source	Amino acid	amino acid	TCA	3551	1206	1166	1	1974.33
O-Phospho-L-Serine	P-Source	Amino acid	amino acid	TCA	3847	704	687	1	1746
O-Phospho-L-Threonine	P-Source	Amino acid	amino acid	TCA	592	1557	1493	1	1214
O-Phospho-L-Tyrosine	P-Source	Amino acid	amino acid	TCA	5622	1232	1198	1	2684
Phospho-L-Arginine	P-Source	Amino acid	amino acid	TCA	0	1319	1264	1	861
D-Cysteine	S-Source	Amino acid	amino acid	TCA	3255	4511	4327	1	4031
D-Methionine	S-Source	Amino acid	amino acid	TCA	0	2602	2490	1	1697.33
L-Methionine Sulfone	S-Source	Amino acid	amino acid	TCA	0	2688	2573	1	1753.67
L-Methionine Sulfoxide	S-Source	Amino acid	amino acid	TCA	0	2030	1944	1	1324.67
N-Acetyl-L-Cysteine	S-Source	Amino acid	amino acid	TCA	1776	2333	2240	1	2116.33
S-Methyl-L-Cysteine	S-Source	Amino acid	amino acid	TCA	1480	454	440	0	791.333
Ala-Gly	C-Source	Amino acid	dipeptide	TCA	5344	3867	1102	1	3437.67
Gly-Asp	C-Source	Amino acid	dipeptide	TCA	2861	21	847	1	1243
Gly-Glu	C-Source	Amino acid	dipeptide	TCA	1047	99	332	0	492.667
Gly-Pro	C-Source	Amino acid	dipeptide	TCA	2559	45	764	1	1122.67
Ala-Asp	N-Source	Amino acid	dipeptide	TCA	3921	5329	8072	1	5774
Ala-Gln	N-Source	Amino acid	dipeptide	TCA	12850	4598	391	1	5946.33
Ala-Glu	N-Source	Amino acid	dipeptide	TCA	1525	3106	1038	1	1889.67
Ala-His	N-Source	Amino acid	dipeptide	TCA	3594	0	1338	1	1644
Ala-Leu	N-Source	Amino acid	dipeptide	TCA	0	0	0	0	0
Ala-Thr	N-Source	Amino acid	dipeptide	TCA	0	0	0	0	0
Gly-Asn	N-Source	Amino acid	dipeptide	TCA	4574	12422	1554	1	6183.33
Gly-Gln	N-Source	Amino acid	dipeptide	TCA	0	0	0	0	0
Gly-Met	N-Source	Amino acid	dipeptide	TCA	3159	0	882	1	1347
Met-Ala	N-Source	Amino acid	dipeptide	TCA	0	0	0	0	0
Cys-Gly	S-Source	Amino acid	dipeptide	TCA	2663	1522	1465	1	1883.33
Hydroxy-L-Proline	C-Source	Amino acid	intermediate	TCA	0	1390	499	0	629.667
L-Homoserine	C-Source	Amino acid	intermediate	TCA	0	6	3	0	3
L-Pyroglutamic acid	C-Source	Amino acid	intermediate	TCA	5879	8965	5116	1	6653.33
Phenylethylamine	C-Source	Amino acid	intermediate	TCA	5071	0	1492	1	2187.67
Putrescine	C-Source	Amino acid	intermediate	TCA	0	12	349	0	120.333
Tyramine	C-Source	Amino acid	intermediate	TCA	3234	0	952	1	1395.33
L-Ornithine	C-Source	Amino acid	intermediate	Urea cycle	0	0	0	0	0
N-Acetyl-L-Glutamic acid	C-Source	Amino acid	intermediate		6491	13895	2689	1	7691.67
Agmatine	N-Source	Amino acid	intermediate	TCA	11434	0	8429	1	6621
β-Phenylethylamine	N-Source	Amino acid	intermediate	TCA	2779	7095	12532	1	7468.67
d-Amino-N-Valeric acid	N-Source	Amino acid	intermediate	TCA	3159	0	2553	1	1904
Histamine	N-Source	Amino acid	intermediate	TCA	0	0	2	0	0.666667
N-Phthaloyl-L-Glutamic acid	N-Source	Amino acid	intermediate	TCA	6583	12662	2629	1	7291.33
L-Citrulline	N-Source	Amino acid	intermediate	Urea cycle	0	3935	14931	1	6288.67
Phosphocreatine	P-Source	Amino acid	intermediate	TCA	2368	2371	2277	1	2338.67
L-Cysteic acid	S-Source	Amino acid	intermediate	TCA	3551	2288	2202	1	2680.33
L-Cysteine Sulfinic acid	S-Source	Amino acid	intermediate	TCA	0	522	500	0	340.667
L-Djenkolic acid	S-Source	Amino acid	intermediate	TCA	0	1528	1462	1	996.667
Dihydroxyacetone	C-Source	Carbohydrate	2 carbon	Glycolosis	2162	12657	10847	1	8555.33
Phospho-Glycolic acid	P-Source	Carbohydrate	2 carbon	Glycolosis	592	1876	1798	1	1422
D,L-α-Glycerol Phosphate	C-Source	Carbohydrate	3 carbon	Glycolosis	1628	0	480	0	702.667
Glycerol	C-Source	Carbohydrate	3 carbon	Glycolosis	768	0	226	0	331.333
β-Glycerol Phosphate	P-Source	Carbohydrate	3 carbon	Glycolosis	3551	2771	2665	1	2995.67
D-2-Phospho-Glyceric acid	P-Source	Carbohydrate	3 carbon	Glycolosis	1480	1191	1146	1	1272.33
D-3-Phospho-Glyceric acid	P-Source	Carbohydrate	3 carbon	Glycolosis	1776	4009	3842	1	3209
Phosphoenol Pyruvate	P-Source	Carbohydrate	3 carbon	Glycolosis	3551	309	308	0	1389.33
Phosphoryl Choline	P-Source	Carbohydrate	3 carbon	Glycolosis	0	210	201	0	137
i-Erythritol	C-Source	Carbohydrate	4 carbon	-	0	0	0	0	0
2,3-Butanone	C-Source	Carbohydrate	4 carbon	Pyruvate metabolism	1793	0	644	1	812.333
β-D-Allose	C-Source	Carbohydrate	5 carbon (pentose)	-	0	0	0	0	0
D-Arabinose	C-Source	Carbohydrate	5 carbon (pentose)	Glycolosis	633	6	229	0	289.333
D-Arabitol	C-Source	Carbohydrate	5 carbon (pentose)	Glycolosis	0	0	0	0	0
L-Arabitol	C-Source	Carbohydrate	5 carbon (pentose)	Glycolosis	0	0	0	0	0
2-Deoxy-D-Ribose	C-Source	Carbohydrate	5 carbon (pentose)	Pentose and glucuronate interconversions	4614	2	1656	1	2090.67
Adonitol	C-Source	Carbohydrate	5 carbon (pentose)	Pentose and glucuronate interconversions	1303	2	384	0	563
β-Methyl-D-Xyloside	C-Source	Carbohydrate	5 carbon (pentose)	Pentose and glucuronate interconversions	0	0	0	0	0
D-Lyxose	C-Source	Carbohydrate	5 carbon (pentose)	Pentose and glucuronate interconversions	0	0	0	0	0
D-Ribono-1,4-Lactone	C-Source	Carbohydrate	5 carbon (pentose)	Pentose and glucuronate interconversions	0	0	0	0	0
D-Ribose	C-Source	Carbohydrate	5 carbon (pentose)	Pentose and glucuronate interconversions	7188	7246	7374	1	7269.33
D-Xylose	C-Source	Carbohydrate	5 carbon (pentose)	Pentose and glucuronate interconversions	4629	10962	4668	1	6753
L-Lyxose	C-Source	Carbohydrate	5 carbon (pentose)	Pentose and glucuronate interconversions	7514	19155	9680	1	12116.3
L-Xylose	C-Source	Carbohydrate	5 carbon (pentose)	Pentose and glucuronate interconversions	0	0	0	0	0
Xylitol	C-Source	Carbohydrate	5 carbon (pentose)	Pentose and glucuronate interconversions	0	0	0	0	0
L-Arabinose	C-Source	Carbohydrate	5 carbon (pentose)	Glycolosis	8352	9803	7371	1	8508.67
D-Fucose	C-Source	Carbohydrate	6 carbon (hexose)	-	0	0	0	0	0
D-Psicose	C-Source	Carbohydrate	6 carbon (hexose)	-	1931	459	678	1	1022.67
L-Fucose	C-Source	Carbohydrate	6 carbon (hexose)	-	1186	0	349	0	511.667
α-Methyl-D-Galactoside	C-Source	Carbohydrate	6 carbon (hexose)	Galactose Metabolism	1675	2	494	0	723.667
β-Methyl-D-Galactoside	C-Source	Carbohydrate	6 carbon (hexose)	Galactose Metabolism	5	0	3	0	2.66667
D-Galactose	C-Source	Carbohydrate	6 carbon (hexose)	Galactose Metabolism	1117	369	417	0	634.333
D-Galacturonic acid	C-Source	Carbohydrate	6 carbon (hexose)	Galactose Metabolism	2024	0	596	1	873.333
D-Tagatose	C-Source	Carbohydrate	6 carbon (hexose)	Galactose Metabolism	0	0	0	0	0
Dulcitol	C-Source	Carbohydrate	6 carbon (hexose)	Galactose metabolism	1163	1177	624	1	988
m-Inositol	C-Source	Carbohydrate	6 carbon (hexose)	Galactose Metabolism	1745	0	514	1	753
Mucic acid	C-Source	Carbohydrate	6 carbon (hexose)	Galactose Metabolism	1419	0	418	0	612.333
N-Acetyl-D-Galactosamine	C-Source	Carbohydrate	6 carbon (hexose)	Galactose Metabolism	181	24	73	0	92.6667
3-Methylglucose	C-Source	Carbohydrate	6 carbon (hexose)	Glycolosis	346	0	124	0	156.667
α-D-Glucose	C-Source	Carbohydrate	6 carbon (hexose)	Glycolosis	1535	4	453	0	664
α-Methyl-D-Mannoside	C-Source	Carbohydrate	6 carbon (hexose)	Glycolosis	85	0	31	0	38.6667
Arbutin	C-Source	Carbohydrate	6 carbon (hexose)	Glycolosis	0	0	0	0	0
β-Methyl-D-Glucoside	C-Source	Carbohydrate	6 carbon (hexose)	Glycolosis	1512	0	445	0	652.333
β-Methyl-D-Glucuronic acid	C-Source	Carbohydrate	6 carbon (hexose)	Glycolosis	0	0	0	0	0
D-Fructose	C-Source	Carbohydrate	6 carbon (hexose)	Glycolosis	1512	0	445	0	652.333
D-Fructose-6-Phosphate	C-Source	Carbohydrate	6 carbon (hexose)	Glycolosis	3443	0	1014	1	1485.67
D-Gluconic acid	C-Source	Carbohydrate	6 carbon (hexose)	Glycolosis	1535	19	457	0	670.333
D-Glucosaminic acid	C-Source	Carbohydrate	6 carbon (hexose)	Glycolosis	1140	0	336	0	492
D-Glucose-1-Phosphate	C-Source	Carbohydrate	6 carbon (hexose)	Glycolosis	1768	0	520	1	762.667
D-Glucose-6-Phosphate	C-Source	Carbohydrate	6 carbon (hexose)	Glycolosis	2024	0	596	1	873.333
D-Glucuronic acid	C-Source	Carbohydrate	6 carbon (hexose)	Glycolosis	1279	37	385	0	567
Dihydroxyfumaric acid	C-Source	Carbohydrate	6 carbon (hexose)	Glycolosis	2753	6135	3404	1	4097.33
D-Mannitol	C-Source	Carbohydrate	6 carbon (hexose)	Glycolosis	1186	0	349	0	511.667
D-Mannose	C-Source	Carbohydrate	6 carbon (hexose)	Glycolosis	1884	71	571	1	842
D-Saccharic acid	C-Source	Carbohydrate	6 carbon (hexose)	Glycolosis	1163	0	343	0	502
D-Sorbitol	C-Source	Carbohydrate	6 carbon (hexose)	Glycolosis	744	0	219	0	321
Glucuronamide	C-Source	Carbohydrate	6 carbon (hexose)	Glycolosis	1768	0	520	1	762.667
L-Glucose	C-Source	Carbohydrate	6 carbon (hexose)	Glycolosis	0	17	4	0	7
L-Rhamnose	C-Source	Carbohydrate	6 carbon (hexose)	Glycolosis	1652	85	507	1	748
L-Sorbose	C-Source	Carbohydrate	6 carbon (hexose)	Glycolosis	0	0	135	0	45
N-Acetyl-D-Glucosamine	C-Source	Carbohydrate	6 carbon (hexose)	Glycolosis	2908	2	857	1	1255.67
N-Acetyl-D-Mannosamine	C-Source	Carbohydrate	6 carbon (hexose)	Glycolosis	931	0	274	0	401.667
Salicin	C-Source	Carbohydrate	6 carbon (hexose)	Glycolosis	0	0	0	0	0
D-Galactosamine	N-Source	Carbohydrate	6 carbon (hexose)	Galactose Metabolism	2270	0	7573	1	3281
D-Glucosamine	N-Source	Carbohydrate	6 carbon (hexose)	Glycolosis	0	0	0	0	0
D-Mannosamine	N-Source	Carbohydrate	6 carbon (hexose)	Glycolosis	12065	0	12065	1	8043.33
2-Deoxy-D-Glucose 6-Phosphate	P-Source	Carbohydrate	6 carbon (hexose)	Glycolosis	0	1815	1737	1	1184
6-Phospho-Gluconic acid	P-Source	Carbohydrate	6 carbon (hexose)	Glycolosis	2663	2501	2403	1	2522.33
D-Glucosamine-6-Phosphate	P-Source	Carbohydrate	6 carbon (hexose)	Glycolosis	296	1240	1189	1	908.333
D-Mannose-1-Phosphate	P-Source	Carbohydrate	6 carbon (hexose)	Glycolosis	888	2267	2174	1	1776.33
D-Mannose-6-Phosphate	P-Source	Carbohydrate	6 carbon (hexose)	Glycolosis	6214	2570	2481	1	3755
1-Thio-β-D-Glucose	S-Source	Carbohydrate	6 carbon (hexose)	Glycolosis	0	460	440	0	300
Sedoheptulosan	C-Source	Carbohydrate	7 carbon	-	0	0	0	0	0
N-Acetyl-Neuraminic acid	C-Source	Carbohydrate	11 carbon	-	0	0	0	0	0
3-0-β-D-Galactopyranosyl-D-Arabinose	C-Source	Carbohydrate	disaccharide	Galactose Metabolism	1250	12	452	0	571.333
α-D-Lactose	C-Source	Carbohydrate	disaccharide	Glycolosis	1047	0	308	0	451.667
Amygdalin	C-Source	Carbohydrate	disaccharide	Glycolosis	31	0	11	0	14
D-Cellobiose	C-Source	Carbohydrate	disaccharide	Glycolosis	349	0	103	0	150.667
D-Lactitol	C-Source	Carbohydrate	disaccharide	Glycolosis	0	0	0	0	0
D-Melibiose	C-Source	Carbohydrate	disaccharide	Glycolosis	884	0	261	0	381.667
D-Trehalose	C-Source	Carbohydrate	disaccharide	Glycolosis	1326	0	391	0	572.333
Gentiobiose	C-Source	Carbohydrate	disaccharide	Glycolosis	0	0	30	0	10
Lactulose	C-Source	Carbohydrate	disaccharide	Glycolosis	1163	20	347	0	510
Maltitol	C-Source	Carbohydrate	disaccharide	Glycolosis	6	0	3	0	3
Maltose	C-Source	Carbohydrate	disaccharide	Glycolosis	1210	0	356	0	522
Melibionic acid	C-Source	Carbohydrate	disaccharide	Glycolosis	1158	0	431	0	529.667
Palatinose	C-Source	Carbohydrate	disaccharide	Glycolosis	0	0	93	0	31
Sucrose	C-Source	Carbohydrate	disaccharide	Glycolosis	1163	0	343	0	502
Turanose	C-Source	Carbohydrate	disaccharide	Glycolosis	0	0	2	0	0.666667
D-Raffinose	C-Source	Carbohydrate	trisaccharide	Glycolosis	0	0	0	0	0
Maltotriose	C-Source	Carbohydrate	trisaccharide	Glycolosis	0	0	0	0	0
α-Cyclodextrin	C-Source	Carbohydrate	oligosaccharide	-	6715	0	2500	1	3071.67
β-Cyclodextrin	C-Source	Carbohydrate	oligosaccharide	-	2007	0	748	1	918.333
Dextrin	C-Source	Carbohydrate	oligosaccharide	-	3011	0	1121	1	1377.33
γ-Cyclodextrin	C-Source	Carbohydrate	oligosaccharide	-	0	0	0	0	0
Gelatin	C-Source	Carbohydrate	oligosaccharide	-	2032	8236	4230	1	4832.67
Glycogen	C-Source	Carbohydrate	oligosaccharide	-	0	0	6	0	2
Inulin	C-Source	Carbohydrate	oligosaccharide	-	8645	1	3220	1	3955.33
Laminarin	C-Source	Carbohydrate	oligosaccharide	-	0	0	0	0	0
Mannan	C-Source	Carbohydrate	oligosaccharide	-	0	2856	1025	1	1293.67
Pectin	C-Source	Carbohydrate	oligosaccharide	-	2573	4149	6529	1	4417
Chondroitin Sulfate C	C-Source	Carbohydrate	oligosaccharide	Glycolosis	207	98	112	0	139
Stachyose	C-Source	Carbohydrate	oligosaccharide	Glycolosis	0	0	0	0	0
α-Methyl-D-Glucoside	C-Source	Carbohydrate	glycoside		0	0	0	0	0
Formic acid	C-Source	Carboxylic acid	1 carbon	Glyoxylate and dicarboxylate metabolism	1628	1092	741	1	1153.67
Glycolic acid	C-Source	Carboxylic acid	2 carbon	Glyoxylate and dicarboxylate metabolism	582	0	172	0	251.333
Glyoxylic acid	C-Source	Carboxylic acid	2 carbon	Glyoxylate and dicarboxylate metabolism	1210	0	356	0	522
Phosphono Acetic acid	P-Source	Carboxylic acid	2 carbon	Glycolosis	4735	3299	3173	1	3735.67
Acetic acid	C-Source	Carboxylic acid	2 carbon	Pyruvate metabolism	3722	820	1292	1	1944.67
Malonic acid	C-Source	Carboxylic acid	3 carbon	beta-alanine metabolism	0	0	0	0	0
Propionic acid	C-Source	Carboxylic acid	3 carbon	Propanoate metabolism	2140	0	630	1	923.333
β-Hydroxypyruvic acid	C-Source	Carboxylic acid	3 carbon	Pyruvate metabolism	207	1	78	0	95.3333
D-Lactic acid Methyl Ester	C-Source	Carboxylic acid	3 carbon	Pyruvate metabolism	0	0	0	0	0
L-Lactic acid	C-Source	Carboxylic acid	3 carbon	Pyruvate metabolism	814	0	240	0	351.333
Methylpyruvate	C-Source	Carboxylic acid	3 carbon	Pyruvate metabolism	2303	0	678	1	993.667
Pyruvic acid	C-Source	Carboxylic acid	3 carbon	Pyruvate metabolism	2187	1517	1014	1	1572.67
D,L-α-Amino-N-Butyric acid	N-Source	Carboxylic acid	4 carbon		0	5376	1559	1	2311.67
D-Tartaric acid	C-Source	Carboxylic acid	4 carbon	-	1776	395	804	1	991.667
α-Ketobutyric acid	C-Source	Carboxylic acid	4 carbon	Glycine	1419	0	418	0	612.333
Acetoacetic acid	C-Source	Carboxylic acid	4 carbon	Pyruvate metabolism	1861	2746	3203	1	2603.33
α-Hydroxybutyric acid	C-Source	Carboxylic acid	4 carbon	TCA	2745	0	808	1	1184.33
β-Hydroxybutyric acid	C-Source	Carboxylic acid	4 carbon	TCA	1286	0	480	0	588.667
Bromosuccinic acid	C-Source	Carboxylic acid	4 carbon	TCA	977	0	288	0	421.667
Butyric acid	C-Source	Carboxylic acid	4 carbon	TCA	3025	0	1086	1	1370.33
D,L-Malic acid	C-Source	Carboxylic acid	4 carbon	TCA	1838	0	541	1	793
D-Malic acid	C-Source	Carboxylic acid	4 carbon	TCA	1698	0	500	0	732.667
Fumaric acid	C-Source	Carboxylic acid	4 carbon	TCA	1908	0	562	1	823.333
γ-Amino-N-Butyric acid	C-Source	Carboxylic acid	4 carbon	TCA	0	0	0	0	0
γ-Hydroxybutyric acid	C-Source	Carboxylic acid	4 carbon	TCA	0	34	12	0	15.3333
L-Malic acid	C-Source	Carboxylic acid	4 carbon	TCA	1373	593	569	1	845
L-Tartaric acid	C-Source	Carboxylic acid	4 carbon	TCA	8461	2	3038	1	3833.67
Mono-Methylsuccinate	C-Source	Carboxylic acid	4 carbon	TCA	2466	0	726	1	1064
Succinamic acid	C-Source	Carboxylic acid	4 carbon	TCA	0	0	0	0	0
Succinic acid	C-Source	Carboxylic acid	4 carbon	TCA	2489	0	733	1	1074
d-Amino Valeric acid	C-Source	Carboxylic acid	5 carbon	-	0	3	2	0	1.66667
Itaconic acid	C-Source	Carboxylic acid	5 carbon	Pyruvate metabolism	0	0	0	0	0
α-Ketoglutaric acid	C-Source	Carboxylic acid	5 carbon	TCA	1559	0	459	0	672.667
α-Amino-N-Valeric acid	N-Source	Carboxylic acid	5 carbon	TCA	0	6690	3000	1	3230
ε-Amino-N-Caproic acid	N-Source	Carboxylic acid	6 carbon	-	6316	18515	5537	1	10122.7
5-Keto-D-Gluconic acid	C-Source	Carboxylic acid	6 carbon	Glycolosis	3680	12792	5973	1	7481.67
Tricarballylic acid	C-Source	Carboxylic acid	6 carbon	-	1675	0	493	0	722.667
D-Galactonic acid-γ-Lactone	C-Source	Carboxylic acid	6 carbon	Glycolosis	1326	0	391	0	572.333
L-Galactonic acid-γ-Lactone	C-Source	Carboxylic acid	6 carbon	Glycolosis	1256	8	372	0	545.333
Citric acid	C-Source	Carboxylic acid	6 carbon	TCA	233	2	69	0	101.333
Oxalomalic acid	C-Source	Carboxylic acid	6 carbon	TCA	1621	443	3583	1	1882.33
D,L-Carnitine	C-Source	Carboxylic acid	7 carbon	TCA	0	680	245	0	308.333
Quinic acid	C-Source	Carboxylic acid	7 carbon	TCA	0	0	0	0	0
D,L-α-Amino-Caprylic acid	N-Source	Amino acid	8 carbon		4901	5734	11471	1	7368.67
Sebacic acid	C-Source	Carboxylic acid	10 carbon	-	618	0	231	0	283
2-Hydroxybenzoic acid	C-Source	Carboxylic acid	aromatic	-	0	0	0	0	0
4-Hydroxybenzoic acid	C-Source	Carboxylic acid	aromatic	TCA	0	0	0	0	0
m-Hydroxyphenyl Acetic acid	C-Source	Carboxylic acid	aromatic	TCA	1768	0	520	1	762.667
p-Hydroxyphenyl Acetic acid	C-Source	Carboxylic acid	aromatic	TCA	2350	0	691	1	1013.67
Capric acid	C-Source	Carboxylic acid	fatty acid	-	101	0	37	0	46
Caproic acid	C-Source	Carboxylic acid	fatty acid	-	309	287	218	0	271.333
Citraconic acid	C-Source	Carboxylic acid	fatty acid	-	0	0	0	0	0
D,L-Citramalic acid	C-Source	Carboxylic acid	fatty acid	-	0	0	0	0	0
Sorbic acid	C-Source	Carboxylic acid	-	-	0	0	25	0	8.33333
m-Tartaric acid	C-Source	Carboxylic acid	-	TCA	1721	0	507	1	742.667
Oxalic acid	C-Source	Carboxylic acid	-	TCA	14	0	6	0	6.66667
Nitrite	N-Source	Nitrogen	N02	Urea cycle	0	10751	7301	1	6017.33
Ammonia	N-Source	Nitrogen	NH3	Urea cycle	522	15290	163	1	5325
Nitrate	N-Source	Nitrogen	NO3	Urea cycle	5016	6928	6739	1	6227.67
Biuret	N-Source	Nitrogen	urea	Urea cycle	6478	3942	9961	1	6793.67
Urea	N-Source	Nitrogen	urea	Urea cycle	3553	7526	2487	1	4522
Allantoin	N-Source	Nucleic acid	intermediate	-	5554	2822	10439	1	6271.67
Alloxan	N-Source	Nucleic acid	intermediate	-	0	5376	3553	1	2976.33
Adenine	N-Source	Nucleic acid	purine	Purine Metabolism	7841	7314	7287	1	7480.67
Guanine hydrochloride	N-Source	Nucleic acid	purine	Purine Metabolism	21887	17344	10631	1	16620.7
Uric acid	N-Source	Nucleic acid	purine	Purine Metabolism	8168	10030	5854	1	8017.33
Xanthine	N-Source	Nucleic acid	purine	Purine Metabolism	9801	7523	1722	1	6348.67
Cytosine	N-Source	Nucleic acid	pyrimidine	Pyrimidine Metabolism	11543	5972	6936	1	8150.33
Thymine	N-Source	Nucleic acid	pyrimidine	Pyrimidine Metabolism	7188	6478	3696	1	5787.33
Uracil	N-Source	Nucleic acid	pyrimidine	Pyrimidine Metabolism	26025	22778	13020	1	20607.7
2`-Deoxyadenosine	C-Source	Nucleoside	purine	Purine Metabolism	0	0	0	0	0
Adenosine	C-Source	Nucleoside	purine	Purine Metabolism	2163	5	638	1	935.333
Inosine	C-Source	Nucleoside	purine	Purine Metabolism	3001	45	894	1	1313.33
Thymidine	C-Source	Nucleoside	pyrimidine	Pyrimidine Metabolism	1396	144	455	0	665
Uridine	C-Source	Nucleoside	pyrimidine	Pyrimidine Metabolism	1652	1681	889	1	1407.33
Guanosine	N-Source	Nucleoside	purine	Purine Metabolism	5990	5956	9079	1	7008.33
Xanthosine	N-Source	Nucleoside	purine	Purine Metabolism	13394	12851	1012	1	9085.67
Cytidine	N-Source	Nucleoside	pyrimidine	Pyrimidine Metabolism	10345	4779	5929	1	7017.67
Adenosine 2`,3`-Cyclic Monophosphate	P-Source	Nucleotide	purine	Purine Metabolism	592	4119	3945	1	2885.33
Adenosine 2`-Monophosphate	P-Source	Nucleotide	purine	Purine Metabolism	7989	337	348	0	2891.33
Adenosine 3`,5`-Cyclic Monophosphate	P-Source	Nucleotide	purine	Purine Metabolism	2368	4789	4591	1	3916
Adenosine 3`-Monophosphate	P-Source	Nucleotide	purine	Purine Metabolism	3847	76	87	0	1336.67
Adenosine 5`-Monophosphate	P-Source	Nucleotide	purine	Purine Metabolism	7102	76	95	0	2424.33
Guanosine 2`,3`-Cyclic Monophosphate	P-Source	Nucleotide	purine	Purine Metabolism	2959	2374	2283	1	2538.67
Guanosine 2`-Monophosphate	P-Source	Nucleotide	purine	Purine Metabolism	0	2877	2754	1	1877
Guanosine 3`,5`-Cyclic Monophosphate	P-Source	Nucleotide	purine	Purine Metabolism	3551	713	695	1	1653
Guanosine 3`-Monophosphate	P-Source	Nucleotide	purine	Purine Metabolism	0	1045	1000	1	681.667
Guanosine 5`-Monophosphate	P-Source	Nucleotide	purine	Purine Metabolism	7102	894	879	1	2958.33
Cytidine 2`,3`-Cyclic Monophosphate	P-Source	Nucleotide	pyrimidine	Pyrimidine Metabolism	6806	1171	1143	1	3040
Cytidine 2`-Monophosphate	P-Source	Nucleotide	pyrimidine	Pyrimidine Metabolism	4143	0	15	0	1386
Cytidine 3`,5`-Cyclic Monophosphate	P-Source	Nucleotide	pyrimidine	Pyrimidine Metabolism	0	327	313	0	213.333
Cytidine 3`-Monophosphate	P-Source	Nucleotide	pyrimidine	Pyrimidine Metabolism	3847	1491	1439	1	2259
Cytidine 5`-Monophosphate	P-Source	Nucleotide	pyrimidine	Pyrimidine Metabolism	4439	490	483	0	1804
Thymidine 3`,5`-Cyclic Monophosphate	P-Source	Nucleotide	pyrimidine	Pyrimidine Metabolism	2959	440	431	0	1276.67
Thymidine 3`-Monophosphate	P-Source	Nucleotide	pyrimidine	Pyrimidine Metabolism	4735	2811	2705	1	3417
Thymidine 5`-Monophosphate	P-Source	Nucleotide	pyrimidine	Pyrimidine Metabolism	5031	2833	2728	1	3530.67
Uridine 2`,3`-Cyclic Monophosphate	P-Source	Nucleotide	pyrimidine	Pyrimidine Metabolism	3551	568	555	1	1558
Uridine 2`-Monophosphate	P-Source	Nucleotide	pyrimidine	Pyrimidine Metabolism	592	1709	1637	1	1312.67
Uridine 3`,5`-Cyclic Monophosphate	P-Source	Nucleotide	pyrimidine	Pyrimidine Metabolism	592	4600	4404	1	3198.67
Uridine 3`-Monophosphate	P-Source	Nucleotide	pyrimidine	Pyrimidine Metabolism	888	2254	2159	1	1767
Uridine 5`-Monophosphate	P-Source	Nucleotide	pyrimidine	Pyrimidine Metabolism	4143	1888	1821	1	2617.33
L-Alaninamide	C-Source	C-Source other	-	-	0	0	0	0	0
Tween 20	C-Source	C-Source other	-	-	4304	484	1382	1	2056.67
Tween 40	C-Source	C-Source other	-	-	4141	400	1315	1	1952
Tween 80	C-Source	C-Source other	-	-	1721	1203	820	1	1248
Parabanic acid	N-Source	N-Source other	3 carbon	-	3921	6060	1846	1	3942.33
Ethylenediamine	N-Source	N-Source other			5119	23651	1439	1	10069.7
Hypophosphite	P-Source	P-Source other	-	-	113	0	138	0	83.6667
Phosphate	P-Source	P-Source other	-	-	446	0	451	0	299
Pyrophosphate	P-Source	P-Source other	-	-	5622	5866	5633	1	5707
Triethyl Phosphate	P-Source	P-Source other	-	-	5622	2304	2223	1	3383
Trimetaphosphate	P-Source	P-Source other	-	-	6214	336	342	0	2297.33
Tripolyphosphate	P-Source	P-Source other	-	-	0	70	67	0	45.6667
Inositol Hexaphosphate	P-Source	P-Source other	-	-	5622	15579	14926	1	12042.3
Thiophosphate	P-Source	P-Source other	-	-	40704	658429	65167	1	254767
Dithiophosphate	P-Source	P-Source other	-	-	27980	350537	40733	1	139750
L-α-Phosphatidyl-D,L-Glycerol	P-Source	P-Source other	-	-	5326	274	279	0	1959.67
Methylene Diphosphonic acid	P-Source	P-Source other	-	-	0	11867	11358	1	7741.67
Hypotaurine	S-Source	S-Source other	-	-	0	133	127	0	86.6667
Lanthionine	S-Source	S-Source other	-	-	3551	3589	3446	1	3528.67
Methane Sulfonic acid	S-Source	S-Source other	-	-	0	1121	1074	1	731.667
N-Acetyl-D,L-Methionine	S-Source	S-Source other	-	-	0	1035	991	1	675.333
p-Aminobenzene Sulfonic acid	S-Source	S-Source other	-	-	0	226	216	0	147.333
Sulfate	S-Source	S-Source other	-	-	888	1800	1726	1	1471.33
Taurine	S-Source	S-Source other	-	-	0	96	92	0	62.6667
Taurocholic acid	S-Source	S-Source other	-	-	24496	881	1818	1	9065
Tetrathionate	S-Source	S-Source other	-	-	592	1436	1376	1	1134.67
Thiosulfate	S-Source	S-Source other	-	-	1776	10621	11404	1	7933.67
Butane Sulfonic acid	S-Source	S-Source other	-	-	0	242	233	0	158.333
Cystathionine	S-Source	S-Source other	-	-	4735	3124	3006	1	3621.67
Cysteamine	S-Source	S-Source other	-	-	2663	838	810	1	1437
D,L-Ethionine	S-Source	S-Source other	-	-	2959	904	876	1	1579.67
D,L-Lipoamide	S-Source	S-Source other	-	-	2072	714	690	1	1158.67
Glutathione	S-Source	S-Source other	-	-	2072	6791	6506	1	5123
Tetramethylene Sulfone	S-Source	S-Source other	-	-	0	3995	3825	1	2606.67
Thiourea	S-Source	S-Source other	-	-	0	821	787	1	536
