# Supplementary material for: Optimizing Crop Production with Bacterial Inputs: Insights into Chemical Dialogue between Sphingomonas sediminicola and Pisum sativum
Source: Microorganisms. 2023 Jul 21;11(7):1847. doi: 10.3390/microorganisms11071847 (PMC10385058; doi:10.3390/microorganisms11071847)
Supplement: Supplementary file 1 [file microorganisms-11-01847-s001.zip › Table S4.xlsx]

## Sheet: Sheet 1
Mode	BGI Compound ID	FC (ratio R2A vs S. sediminicola)	Pvalue	Log2(FC)	=-Log10 (pvalue)	sig	name		Chemical formula	Molecular.Weight	Actual.RT	KEGG.ID	ID	HMDB.ID	mzVault.Best.Match	mzCloud.Best.Match	Level	Super.class	Class	Sub.class	Pathway
neg	0.752_83.9615	5.91646e-05	0.000692359	-14.0449	3.15967	Down	Chloric acid		H Cl O3	83.9615	0.752	C01485	S18513				level4				NULL
pos	3.684_289.1161	0.00022219	0.00431315	-12.1359	2.36521	Down			C13 H15 N5 O3	289.116	3.684		S5187				level4
neg	0.758_189.905	0.000278012	0.00158685	-11.8126	2.79946	Down				189.905	0.758						level5
neg	6.326_350.1518	0.000286792	1.18065e-05	-11.7677	4.92788	Down			C14 H26 N2 O6 S	350.152	6.326						level5
neg	1.837_112.0274	0.000288449	1.81802e-05	-11.7594	4.7404	Down	Uracil		C4 H4 N2 O2	112.027	1.837	C00106	MReference-2531	HMDB0000300		94.8	level1	Organoheterocyclic compounds	Diazines	Pyrimidines and pyrimidine derivatives	map00240 Pyrimidine metabolism; map00410 beta-Alanine metabolism; map00770 Pantothenate and CoA biosynthesis; map01100 Metabolic pathways;
pos	12.189_535.2119	0.000355366	0.00325944	-11.4584	2.48686	Down			C19 H37 N O16	535.212	12.189						level5
neg	10.241_170.0557	0.000387785	1.81802e-05	-11.3325	4.7404	Down			C4 H6 N6 O2	170.056	10.241						level5
neg	10.24_214.0455	0.000430442	8.63565e-07	-11.1819	6.06371	Down			C5 H6 N6 O4	214.046	10.24						level5
neg	8.302_211.0154	0.000436218	5.80697e-05	-11.1627	4.23605	Down			C5 H9 N O6 S	211.015	8.302						level5
pos	5.41_626.1792	0.000479817	0.011986	-11.0252	1.92133	Down	2-{3-[6-(3,5-dihydroxybenzoyl)-5-(2,4-dihydroxyphenyl)-3-methyl-2-cyclohexen-1-yl]-2,4-dihydroxyphenyl}-5,7-dihydroxy-2,3-dihydro-4h-chromen-4-one		C35 H30 O11	626.179	5.41		S35013136	HMDB0030121			level4	Phenylpropanoids and polyketides	Flavonoids	Flavans
neg	3.196_335.1222	0.000481049	0.0017795	-11.0215	2.7497	Down			C13 H21 N O9	335.122	3.196						level5
neg	2.28_320.0973	0.000491634	0.00199706	-10.9901	2.69961	Down			C10 H16 N4 O8	320.097	2.28						level5
neg	3.442_703.5271	0.000550828	9.90493e-07	-10.8261	6.00415	Down			C37 H74 N3 O7 P	703.527	3.442						level5
neg	1.835_246.0366	0.000579924	0.00226599	-10.7518	2.64474	Down			C9 H10 O8	246.037	1.835						level5
pos	12.182_540.1675	0.000614581	0.00261548	-10.6681	2.58245	Down			C17 H28 N6 O14	540.168	12.182						level5
neg	2.074_134.0038	0.000687184	2.76462e-05	-10.507	4.55836	Down			C4 H6 O3 S	134.004	2.074						level5
pos	12.189_518.1856	0.000718711	0.00860358	-10.4423	2.06532	Down	(1s,2s,3r,4s,5r,6s)-2,3,4,6-tetrahydroxy-5-methoxycyclohexyl 6-o-alpha-d-galactopyranosyl-alpha-d-galactopyranoside		C19 H34 O16	518.186	12.189		S8318163	HMDB0032777			level4	Organic oxygen compounds	Organooxygen compounds	Carbohydrates and carbohydrate conjugates
neg	3.192_377.1329	0.000722947	3.02177e-05	-10.4338	4.51974	Down	9-(alpha-d-glucosyl)kinetin		C16 H19 N5 O6	377.133	3.192		S28639076				level4
neg	2.077_138.0531	0.000731194	9.77513e-06	-10.4175	5.00988	Down			C4 H10 O5	138.053	2.077						level5
pos	4.973_186.1484	0.000767802	0.00989304	-10.347	2.00467	Down	Propanoylagmatine		C8 H18 N4 O	186.148	4.973	C02581	S388817				level4				NULL
neg	11.751_564.1914	0.000778969	0.000370245	-10.3261	3.43151	Down			C20 H36 O18	564.191	11.751						level5
pos	9.389_236.137	0.00078678	0.00319844	-10.3118	2.49506	Down			C9 H20 N2 O5	236.137	9.389						level5
pos	3.569_281.1124	0.000816667	0.0288889	-10.258	1.53927	Down	1-methyladenosine		C11 H15 N5 O4	281.112	3.569	C02494	BGI44	HMDB0003331	83.4	49	level2	Nucleosides, nucleotides, and analogues	Purine nucleosides	null	NULL
neg	7.513_151.0635	0.000830933	0.00352053	-10.233	2.45339	Down	2-Acetamidophenol		C8 H9 N O2	151.064	7.513	C06804	S1906	HMDB0001859			level4	Benzenoids	Phenols	1-hydroxy-2-unsubstituted benzenoids
neg	12.345_188.0325	0.000843428	0.0009495	-10.2114	3.0225	Down	(z)-2-butene-1,2,3-tricarboxylic acid		C7 H8 O6	188.032	12.345	C04225	S2338376	HMDB0006357			level4	Organic acids and derivatives	Carboxylic acids and derivatives	Tricarboxylic acids and derivatives	map00640 Propanoate metabolism;
pos	5.124_295.1895	0.000899573	0.00431315	-10.1185	2.36521	Down			C15 H25 N3 O3	295.19	5.124						level5
pos	2.846_350.151	0.000934772	0.00986217	-10.0631	2.00603	Down			C14 H26 N2 O6 S	350.151	2.846						level5
pos	5.411_755.2457	0.000957348	0.00855903	-10.0287	2.06758	Down			C21 H51 N5 O18 P2 S	755.246	5.411						level5
neg	3.462_743.5581	0.00100925	0.00087364	-9.95251	3.05867	Down	(2r)-n-[(2s,3r,4e,7e)-1-(beta-d-glucopyranosyloxy)-3,9-dihydroxy-9-methyl-4,7-octadecadien-2-yl]-2-hydroxyhexadecanamide		C41 H77 N O10	743.558	3.462		S8503151				level4
neg	3.263_757.5751	0.00102752	0.00696515	-9.92662	2.15707	Down			C43 H75 N5 O6	757.575	3.263						level5
neg	3.587_703.5272	0.0010433	9.77513e-06	-9.90463	5.00988	Down			C39 H69 N5 O6	703.527	3.587						level5
pos	2.833_372.133	0.00105346	0.0102057	-9.89065	1.99116	Down			C13 H31 N2 O2 P3 S	372.133	2.833						level5
neg	7.017_152.0336	0.00107743	0.000223727	-9.85819	3.65028	Down	Xanthine		C5 H4 N4 O2	152.034	7.017	C00385	MReference-781	HMDB0000292		88.4	level2	Organoheterocyclic compounds	Imidazopyrimidines	Purines and purine derivatives	map00230 Purine metabolism; map01100 Metabolic pathways; map01110 Biosynthesis of secondary metabolites; map01120 Microbial metabolism in diverse environments;
pos	1.707_279.1582	0.00110433	0.00325944	-9.82261	2.48686	Down	Oxamniquine		C14 H21 N3 O3	279.158	1.707	C07341	S4451	HMDB0015228			level4	Organoheterocyclic compounds	Quinolines and derivatives	Nitroquinolines and derivatives	NULL
pos	0.682_568.928	0.00112889	0.186458	-9.79088	0.729418	Non significant			C13 H9 N5 O15 P2 S	568.928	0.682						level5
neg	2.133_92.0476	0.00114381	7.32258e-07	-9.77194	6.13534	Down	Glycerin		C3 H8 O3	92.0476	2.133	C00116	S733	HMDB0000131			level4	Organic oxygen compounds	Organooxygen compounds	Carbohydrates and carbohydrate conjugates	map00040 Pentose and glucuronate interconversions; map00052 Galactose metabolism; map00561 Glycerolipid metabolism; map01100 Metabolic pathways; map02010 ABC transporters;
neg	3.337_758.5787	0.00121245	0.00476406	-9.68786	2.32202	Down			C39 H79 N6 O6 P	758.579	3.337						level5
neg	3.502_221.1055	0.00121536	0.00157416	-9.6844	2.80295	Down	Methyl N-acetyl phenylalaninate		C12 H15 N O3	221.106	3.502	C14291	S2468	HMDB0031770			level4	Organoheterocyclic compounds	Coumarans	null	NULL
neg	3.568_595.1665	0.00123676	0.000135917	-9.65922	3.86673	Down	Keracyanin		C27 H31 O15	595.167	3.568	C08620	S390288	HMDB0031458			level4	Organic oxygen compounds	Organooxygen compounds	Alcohols and polyols
neg	3.43_757.5752	0.0012611	0.019021	-9.6311	1.72077	Down			C43 H75 N5 O6	757.575	3.43						level5
neg	2.075_152.0144	0.00129366	1.03075e-06	-9.59432	5.98685	Down			C4 H8 O4 S	152.014	2.075						level5
neg	3.198_352.1124	0.00129388	0.000367009	-9.59408	3.43532	Down			C12 H20 N2 O10	352.112	3.198						level5
neg	3.364_729.5424	0.00129925	0.000452331	-9.5881	3.34454	Down			C40 H75 N O10	729.542	3.364						level5
pos	3.582_387.067	0.00131622	0.00748608	-9.56938	2.12575	Down	Glucobrassicanapin		C12 H21 N O9 S2	387.067	3.582	C08403	S570906	HMDB0038417			level4	Amino acid related compounds	Glucosinolates	Glucosinolates derived from methionine	NULL
neg	2.276_125.0592	0.0013425	4.6875e-05	-9.54086	4.32906	Down	5-methylcytosine		C5 H7 N3 O	125.059	2.276	C02376	MReference-263	HMDB0002894	35.6	47.9	level3	Organoheterocyclic compounds	Diazines	Pyrimidines and pyrimidine derivatives	map00240 Pyrimidine metabolism;
neg	4.769_757.5756	0.00144481	0.000983124	-9.4349	3.00739	Down			C41 H80 N3 O7 P	757.576	4.769						level5
neg	5.263_236.0272	0.00145622	0.000751537	-9.42356	3.12405	Down	Isosorbide dinitrate		C6 H8 N2 O8	236.027	5.263	C07456	S6619	HMDB0015021			level4	Organoheterocyclic compounds	Furofurans	Isosorbides	NULL
pos	5.626_889.6121	0.00145747	0.00510202	-9.42231	2.29226	Down			C48 H83 N5 O10	889.612	5.626						level5
pos	5.412_453.1484	0.00146314	0.0087467	-9.41671	2.05816	Down			C12 H34 N5 O5 P3 S	453.148	5.412						level5
neg	3.492_729.5426	0.00147482	8.35115e-05	-9.40524	4.07825	Down			C40 H75 N O10	729.543	3.492						level5
pos	8.873_497.1507	0.00148032	0.00319844	-9.39988	2.49506	Down			C22 H33 N3 O2 P2 S2	497.151	8.873						level5
pos	9.358_195.0534	0.00149907	0.00748608	-9.38171	2.12575	Down	Α-hydroxyhippuric acid		C9 H9 N O4	195.053	9.358		MReference-321	HMDB0002404		49.4	level3	Benzenoids	Benzene and substituted derivatives	Benzoic acids and derivatives
pos	5.625_757.5689	0.0015208	0.00463559	-9.36095	2.3339	Down			C42 H79 N O10	757.569	5.625						level5
neg	7.095_250.0093	0.00153103	0.000215089	-9.35128	3.66738	Down			C5 H7 N4 O6 P	250.009	7.095						level5
neg	2.077_211.9812	0.00155565	0.000691231	-9.32827	3.16038	Down			C7 H5 N2 O2 P S	211.981	2.077						level5
pos	9.441_342.1172	0.00156046	0.00261548	-9.32381	2.58245	Down	Sucrose		C12 H22 O11	342.117	9.441	C00089	S5768	HMDB0000258			level4	Organic oxygen compounds	Organooxygen compounds	Carbohydrates and carbohydrate conjugates	map00052 Galactose metabolism; map00500 Starch and sucrose metabolism; map01100 Metabolic pathways; map02010 ABC transporters; map02060 Phosphotransferase system (PTS);
pos	14.437_220.1173	0.00156866	0.00319844	-9.31625	2.49506	Down	1d-3-amino-1-guanidino-1,3-dideoxy-scyllo-inositol		C7 H16 N4 O4	220.117	14.437	C01298	S4573625				level4				map00521 Streptomycin biosynthesis; map01130 Biosynthesis of antibiotics;
neg	9.579_188.0689	0.00156902	5.51761e-05	-9.31592	4.25825	Down			C8 H12 O5	188.069	9.579	C16589	S129557				level4	Organic acids	Carboxylic acids [Fig]	2-Oxocarboxylic acids	map00680 Methane metabolism; map01120 Microbial metabolism in diverse environments; map01210 2-Oxocarboxylic acid metabolism;
pos	3.992_152.0336	0.00158742	0.00993952	-9.2991	2.00263	Down	Xanthine		C5 H4 N4 O2	152.034	3.992	C00385	S1151	HMDB0000292			level4	Organoheterocyclic compounds	Imidazopyrimidines	Purines and purine derivatives	map00230 Purine metabolism; map01100 Metabolic pathways; map01110 Biosynthesis of secondary metabolites; map01120 Microbial metabolism in diverse environments;
neg	2.07_384.1396	0.00159322	6.95743e-06	-9.29384	5.15755	Down			C13 H24 N2 O11	384.14	2.07	C08504	S20154872				level4				NULL
pos	5.417_340.0546	0.00164163	0.00431315	-9.25065	2.36521	Down			C7 H13 N6 O8 P	340.055	5.417						level5
pos	12.193_563.2426	0.00164522	0.00325944	-9.24751	2.48686	Down			C25 H43 N O9 P2	563.243	12.193						level5
neg	11.764_518.1859	0.00164545	0.000489288	-9.24731	3.31044	Down	(1s,2s,3r,4s,5r,6s)-2,3,4,6-tetrahydroxy-5-methoxycyclohexyl 6-o-alpha-d-galactopyranosyl-alpha-d-galactopyranoside		C19 H34 O16	518.186	11.764		S8318163	HMDB0032777			level4	Organic oxygen compounds	Organooxygen compounds	Carbohydrates and carbohydrate conjugates
neg	1.523_295.0921	0.00166063	0.00021024	-9.23406	3.67728	Down			C11 H13 N5 O5	295.092	1.523		S56590				level4
neg	10.242_538.0523	0.00166786	5.26161e-06	-9.22778	5.27888	Down			C15 H21 N6 O10 P3	538.052	10.242						level5
neg	7.547_317.0963	0.00169509	1.43841e-05	-9.20442	4.84212	Down			C9 H19 N O11	317.096	7.547						level5
pos	11.332_359.1427	0.00171379	0.00105994	-9.18859	2.97472	Down	2-Amino-glucopyranosyl mannitol		C12 H25 N O11	359.143	11.332				97	91.8	level5
neg	9.677_250.0691	0.00172815	0.000294999	-9.17655	3.53018	Down			C9 H14 O8	250.069	9.677						level5
pos	4.933_757.569	0.00173432	0.0041798	-9.17141	2.37884	Down			C42 H79 N O10	757.569	4.933						level5
neg	9.716_475.1809	0.00177236	0.000619028	-9.14011	3.20829	Down			C19 H29 N3 O11	475.181	9.716						level5
pos	5.423_324.0805	0.00179566	0.003961	-9.12127	2.40219	Down			C11 H12 N6 O6	324.08	5.423						level5
pos	7.641_299.1845	0.00180437	0.00702988	-9.11429	2.15305	Down			C14 H25 N3 O4	299.185	7.641						level5
neg	4.096_118.0633	0.00180873	0.0119079	-9.1108	1.92416	Down	2-methyl-3-hydroxybutyric acid		C5 H10 O3	118.063	4.096		MReference-197	HMDB0000354		86.3	level2	Lipids and lipid-like molecules	Fatty Acyls	Fatty acids and conjugates
neg	11.764_616.1544	0.00181223	7.5123e-05	-9.10802	4.12423	Down			C20 H32 N4 O16 S	616.154	11.764						level5
neg	3.198_289.1167	0.00184304	8.02635e-05	-9.0837	4.09548	Down			C13 H15 N5 O3	289.117	3.198		S5187				level4
neg	5.262_134.0231	0.00184329	4.71128e-05	-9.0835	4.32686	Down			C5 H2 N4 O	134.023	5.262					50.3	level5
neg	4.098_203.041	0.00185944	2.25775e-06	-9.07091	5.64632	Down				203.041	4.098						level5
neg	1.659_444.1355	0.00189644	1.18065e-05	-9.04249	4.92788	Down			C21 H29 Cl O6 S	444.135	1.659		S4943170				level4
neg	11.008_221.9471	0.00190048	0.00196815	-9.03942	2.70594	Down			C5 H2 O8 S	221.947	11.008						level5
neg	10.24_118.0268	0.00191001	0.0027158	-9.03221	2.5661	Down	Methylmalonic acid		C4 H6 O4	118.027	10.24	C02170	MReference-1339	HMDB0000202	88.8	95	level2	Organic acids and derivatives	Carboxylic acids and derivatives	Dicarboxylic acids and derivatives	map00240 Pyrimidine metabolism; map00280 Valine, leucine and isoleucine degradation; map00640 Propanoate metabolism;
neg	2.063_139.0272	0.001953	0.00236963	-9.00009	2.62532	Down	6-hydroxynicotinate		C6 H5 N O3	139.027	2.063	C01020	BGI140	HMDB0002658	88.7	85.7	level2	Alkaloids	Alkaloids derived from nicotinic acid	Pyridine alkaloids	map00760 Nicotinate and nicotinamide metabolism; map01120 Microbial metabolism in diverse environments;
neg	8.523_306.1431	0.00196948	0.000146361	-8.98797	3.83457	Down	L-lupinic acid		C13 H18 N6 O3	306.143	8.523		S4444101				level4
neg	2.148_86.0734	0.00201558	4.22118e-06	-8.95459	5.37457	Down	(s)-2-methylbutanal		C5 H10 O	86.0734	2.148		S5342102	HMDB0031525			level4	Organic oxygen compounds	Organooxygen compounds	Carbonyl compounds
neg	5.223_382.1239	0.00208875	4.82418e-05	-8.90315	4.31658	Down			C14 H26 N2 O6 S2	382.124	5.223						level5
neg	5.263_151.0495	0.00210618	0.000243001	-8.89115	3.61439	Down	Guanine		C5 H5 N5 O	151.049	5.263	C00242	BGI300	HMDB0000132	98.2	91.5	level1	Nucleic acids	Bases [Fig]	Purines	map00230 Purine metabolism; map01100 Metabolic pathways;
pos	2.338_252.0603	0.00214091	0.0141134	-8.86756	1.85037	Down	Cys-met		C8 H16 N2 O3 S2	252.06	2.338		S16568286	HMDB0028781			level4	Organic acids and derivatives	Carboxylic acids and derivatives	Amino acids, peptides, and analogues
neg	2.306_393.1542	0.00216437	7.32258e-07	-8.85184	6.13534	Down			C20 H30 N O P3	393.154	2.306						level5
neg	5.262_324.0812	0.0021698	1.45294e-05	-8.84822	4.83775	Down			C11 H12 N6 O6	324.081	5.262						level5
neg	10.905_405.1123	0.0022193	0.00430382	-8.81568	2.36615	Down			C12 H23 N O14	405.112	10.905						level5
neg	1.841_197.0051	0.00224493	1.18339e-05	-8.79911	4.92687	Down	[similar to: udp-n-acetylglucosamine; δmass: -410.0765 da]			197.005	1.841						level5
neg	0.885_774.5455	0.00230284	0.0233398	-8.76237	1.6319	Down			C43 H75 N4 O6 P	774.545	0.885						level5
neg	9.673_272.0511	0.0023045	4.6875e-05	-8.76133	4.32906	Down	(2e)-1-phenyl-3-(phenylsulfonyl)-2-propen-1-one		C15 H12 O3 S	272.051	9.673	C15077	S4511804				level4				NULL
pos	9.433_472.1805	0.00232104	0.00319844	-8.75102	2.49506	Down	5-formiminotetrahydrofolic acid		C20 H24 N8 O6	472.18	9.433		S11267158	HMDB0001534			level4	Organoheterocyclic compounds	Pteridines and derivatives	Pterins and derivatives
neg	6.432_160.0739	0.00233304	0.000432819	-8.74358	3.36369	Down	3,3-dimethylglutaric acid		C7 H12 O4	160.074	6.432		MReference-184	HMDB0002441	84.4	87.1	level2	Lipids and lipid-like molecules	Fatty Acyls	Fatty acids and conjugates
pos	8.56_292.0561	0.00234317	0.003961	-8.73733	2.40219	Down			C11 H19 O3 P3	292.056	8.56						level5
neg	7.02_252.9852	0.00234625	0.000209336	-8.73543	3.67916	Down			C4 H8 N5 O2 P S2	252.985	7.02						level5
neg	5.638_203.0797	0.00234678	0.00339227	-8.7351	2.46951	Down	N-acetyl-l-2-aminoadipic acid		C8 H13 N O5	203.08	5.638	C12986	S392027				level4				NULL
pos	4.075_703.5226	0.0023553	0.00340146	-8.72987	2.46833	Down			C38 H73 N O10	703.523	4.075						level5
pos	9.163_193.0954	0.00236434	0.003961	-8.72435	2.40219	Down			C7 H15 N O5	193.095	9.163						level5
pos	3.623_554.2446	0.00238336	0.00340146	-8.71279	2.46833	Down	Pantethine		C22 H42 N4 O8 S2	554.245	3.623	C12661	S4515	HMDB0003828			level4	Organic acids and derivatives	Carboxylic acids and derivatives	Amino acids, peptides, and analogues	NULL
pos	10.67_251.0795	0.00240818	0.0149364	-8.69784	1.82575	Down	N-feruloylglycine		C12 H13 N O5	251.079	10.67	C02564	S4444158	HMDB0059747			level4	Organic acids and derivatives	Carboxylic acids and derivatives	Amino acids, peptides, and analogues	NULL
neg	10.904_456.1095	0.00241569	0.00195311	-8.69335	2.70927	Down			C12 H20 N6 O13	456.11	10.904						level5
neg	0.779_225.9761	0.00241692	0.00086379	-8.69261	3.06359	Down			C H4 N6 O4 P2	225.976	0.779						level5
pos	3.396_271.093	0.00242968	0.0115328	-8.68502	1.93806	Down			C9 H13 N5 O5	271.093	3.396						level5
neg	2.508_617.243	0.0024821	0.00102513	-8.65422	2.98922	Down			C24 H50 N3 O5 P3 S2	617.243	2.508						level5
neg	7.978_263.1008	0.00250243	0.00106011	-8.64246	2.97465	Down			C10 H17 N O7	263.101	7.978						level5
neg	2_225.0212	0.00251415	0.00314251	-8.63571	2.50272	Down			C8 H7 N3 O3 S	225.021	2						level5
neg	3.696_360.1037	0.00252557	0.000524236	-8.62917	3.28047	Down	(1e)-5-oxo-1,7-diphenyl-1-hepten-3-yl hydrogen sulfate		C19 H20 O5 S	360.104	3.696		S74853499	HMDB0133937			level4	Phenylpropanoids and polyketides	Diarylheptanoids	Linear diarylheptanoids
neg	1.341_187.9817	0.00257919	4.29709e-06	-8.59887	5.36683	Down			C3 H8 O5 S2	187.982	1.341						level5
neg	2.085_289.9586	0.00259702	4.29709e-06	-8.58893	5.36683	Down			C2 H8 N6 O3 P2 S2	289.959	2.085						level5
pos	12.892_316.0906	0.00265446	0.00319844	-8.55737	2.49506	Down			C12 H16 N2 O8	316.091	12.892						level5
pos	3.428_136.0396	0.00267123	0.244683	-8.54828	0.611397	Non significant			C3 H9 N2 O2 P	136.04	3.428					40.2	level5
neg	2_128.0477	0.00267685	0.000224199	-8.54525	3.64937	Down	Furaneol		C6 H8 O3	128.048	2	C20717	S18218	HMDB0040594	74.7		level4	Organoheterocyclic compounds	Dihydrofurans	Furanones	NULL
neg	2.017_447.1352	0.00267982	0.000485849	-8.54365	3.3135	Down			C23 H21 N5 O3 S	447.135	2.017		S9457280				level4
neg	10.909_388.1224	0.00268005	6.87762e-05	-8.54352	4.16256	Down			C13 H24 O13	388.122	10.909					88.1	level5
neg	2.163_154.0609	0.00270024	2.45498e-05	-8.53269	4.60995	Down			C4 H6 N6 O	154.061	2.163						level5
neg	9.243_238.0691	0.00270906	0.000169172	-8.52799	3.77167	Down	3-deoxy-d-manno-octulosonic acid		C8 H14 O8	238.069	9.243	C01187	S106511				level4	Carbohydrates	Monosaccharides	Sugar acids [Fig]	map00540 Lipopolysaccharide biosynthesis; map01100 Metabolic pathways;
pos	9.95_193.0954	0.00274135	0.0595753	-8.5109	1.22493	Non significant			C7 H15 N O5	193.095	9.95						level5
pos	4.369_211.1687	0.00274475	0.00373164	-8.50911	2.4281	Down			C11 H21 N3 O	211.169	4.369						level5
pos	3.109_255.1319	0.00275338	0.00948669	-8.50458	2.02289	Down			C9 H21 N O7	255.132	3.109						level5
pos	10.118_364.0981	0.00278675	0.0782399	-8.4872	1.10657	Non significant			C10 H16 N6 O9	364.098	10.118					88.4	level5
neg	13.487_166.0634	0.00279726	0.000583294	-8.48177	3.23411	Down	3-(4-hydroxyphenyl)propionic acid		C9 H10 O3	166.063	13.487	C01744	MReference-183	HMDB0002199	37.9	51.8	level3	Phenylpropanoids and polyketides	Phenylpropanoic acids	null	NULL
neg	3.733_193.1107	0.00280378	1.81802e-05	-8.47841	4.7404	Down			C11 H15 N O2	193.111	3.733	C07577	S1556				level4				NULL
neg	11.379_678.2638	0.00280909	1.20863e-06	-8.47568	5.91771	Down			C25 H47 N2 O17 P	678.264	11.379						level5
neg	0.76_167.923	0.00282699	0.00249468	-8.46652	2.60299	Down			C H3 N2 P3 S	167.923	0.76						level5
pos	5.408_642.1533	0.00284834	0.0052297	-8.45566	2.28152	Down			C22 H34 N4 O14 S2	642.153	5.408						level5
pos	3.902_757.569	0.00286139	0.0068477	-8.44907	2.16446	Down			C42 H79 N O10	757.569	3.902						level5
pos	2.872_252.0859	0.00288123	0.00989304	-8.4391	2.00467	Down	2'-deoxyinosine		C10 H12 N4 O4	252.086	2.872	C05512	MReference-1187	HMDB0000071		74.7	level2	Nucleosides, nucleotides, and analogues	Purine nucleosides	Purine 2'-deoxyribonucleosides	map00230 Purine metabolism; map01100 Metabolic pathways;
pos	8.557_276.0822	0.00289565	0.084511	-8.4319	1.07309	Non significant	(e,z)-gloxazone		C8 H16 N6 O S2	276.082	8.557		S7830990				level4
neg	4.978_889.6178	0.00295562	1.47143e-05	-8.40232	4.83226	Down			C48 H83 N5 O10	889.618	4.978						level5
neg	6.492_450.0637	0.00299754	4.53126e-06	-8.382	5.34378	Down	3,5,7-trihydroxy-2',2'-dimethyl-4-oxo-3',4'-dihydro-2'h,4h-2,6'-bichromen-3'-yl hydrogen sulfate		C20 H18 O10 S	450.064	6.492		S74851831	HMDB0126015			level4	Phenylpropanoids and polyketides	Flavonoids	Flavones
neg	3.701_111.0435	0.00300071	0.000539755	-8.38048	3.2678	Down	Cytosine		C4 H5 N3 O	111.043	3.701	C00380	MReference-365	HMDB0000630		89.8	level1	Organoheterocyclic compounds	Diazines	Pyrimidines and pyrimidine derivatives	map00240 Pyrimidine metabolism; map01100 Metabolic pathways;
neg	10.236_203.0045	0.00302805	0.00239934	-8.36739	2.61991	Down				203.005	10.236						level5
neg	3.81_311.1235	0.00306337	1.81802e-05	-8.35067	4.7404	Down	N2-dimethylguanosine		C12 H17 N5 O5	311.123	3.81		S83878	HMDB0004824			level4	Nucleosides, nucleotides, and analogues	Purine nucleosides	null
pos	10.119_387.174	0.00307104	0.00319844	-8.34706	2.49506	Down			C14 H29 N O11	387.174	10.119						level5
neg	10.904_342.1168	0.00309482	1.47143e-05	-8.33593	4.83226	Down	Sucrose		C12 H22 O11	342.117	10.904	C00089	BGI527	HMDB0000258	97.9	93.9	level2	Carbohydrates	Oligosaccharides [Fig]	Disaccharides	map00052 Galactose metabolism; map00500 Starch and sucrose metabolism; map01100 Metabolic pathways; map02010 ABC transporters; map02060 Phosphotransferase system (PTS);
pos	9.092_253.0951	0.00313271	0.0340699	-8.31837	1.46763	Down	N-acetylvanilalanine		C12 H15 N O5	253.095	9.092		S15185955	HMDB0011716			level4	Organic acids and derivatives	Carboxylic acids and derivatives	Amino acids, peptides, and analogues
pos	11.156_219.0534	0.00319672	0.00553602	-8.28919	2.2568	Down	8-methoxykynurenic acid		C11 H9 N O4	219.053	11.156	C05830	S68710	HMDB0060426			level4	Organoheterocyclic compounds	Quinolines and derivatives	Quinoline carboxylic acids	map00380 Tryptophan metabolism;
neg	3.259_842.554	0.00319785	3.53179e-05	-8.28868	4.45201	Down			C42 H80 N6 O7 P2	842.554	3.259						level5
neg	8.568_497.151	0.00319919	4.62047e-06	-8.28808	5.33531	Down			C18 H31 N3 O9 S2	497.151	8.568						level5
neg	0.826_168.9393	0.00320084	5.56119e-05	-8.28734	4.25483	Down				168.939	0.826						level5
neg	10.907_524.0966	0.00320099	0.00332967	-8.28727	2.4776	Down			C15 H20 N6 O15	524.097	10.907						level5
pos	6.088_209.0552	0.00320712	0.00726815	-8.28451	2.13858	Down			C7 H7 N5 O3	209.055	6.088						level5
neg	10.898_410.1039	0.00320753	0.00101659	-8.28432	2.99286	Down			C21 H24 Cl2 O4	410.104	10.898	C18553	S154839				level4				NULL
pos	10.313_678.2586	0.00322501	0.00340146	-8.27648	2.46833	Down			C29 H49 N2 O10 P3	678.259	10.313						level5
pos	1.383_250.153	0.00322713	0.00625992	-8.27553	2.20343	Down			C10 H22 N2 O5	250.153	1.383						level5
neg	4.836_221.0164	0.00327715	0.000243619	-8.25334	3.61329	Down			C6 H7 N O8	221.016	4.836						level5
pos	8.559_254.1003	0.00327913	0.030856	-8.25247	1.51066	Down	3-O-β-D-galactosyl-sn-glycerol		C9 H18 O8	254.1	8.559	C05401	S10263569				level4				map00052 Galactose metabolism; map00561 Glycerolipid metabolism;
pos	8.476_278.0979	0.00328438	0.0113416	-8.25016	1.94532	Down	Egualen		C15 H18 O3 S	278.098	8.476		S59269				level4
neg	0.888_760.53	0.0032876	0.00917615	-8.24875	2.03734	Down			C42 H73 N4 O6 P	760.53	0.888						level5
neg	3.948_170.0583	0.0032906	6.52344e-05	-8.24743	4.18552	Down	3,4-dihydroxyphenylglycol		C8 H10 O4	170.058	3.948	C05576	S82648	HMDB0000318			level4	Benzenoids	Phenols	Benzenediols	map00350 Tyrosine metabolism; map01100 Metabolic pathways;
neg	4.834_136.0387	0.00334662	0.00168386	-8.22308	2.77369	Down	Hypoxanthine		C5 H4 N4 O	136.039	4.834	C00262	MReference-441	HMDB0000157	42.9	94	level2	Organoheterocyclic compounds	Imidazopyrimidines	Purines and purine derivatives	map00230 Purine metabolism; map01100 Metabolic pathways;
neg	4.098_186.0508	0.00340204	5.4894e-06	-8.19938	5.26048	Down			C4 H6 N6 O3	186.051	4.098						level5
pos	1.043_381.1471	0.00341523	0.0451084	-8.1938	1.34574	Down			C14 H28 N3 O5 P S	381.147	1.043						level5
pos	5.125_248.0873	0.00348511	0.0124377	-8.16458	1.90526	Down			C6 H12 N6 O5	248.087	5.125						level5
neg	7.542_127.9936	0.00349239	3.92954e-06	-8.16157	5.40566	Down			C5 H4 O2 S	127.994	7.542		S10250				level4
pos	9.231_265.1063	0.00349571	0.00319844	-8.1602	2.49506	Down	2-amino-5-[2-(4-formylphenyl)hydrazino]-5-oxopentanoic acid		C12 H15 N3 O4	265.106	9.231		S8420081	HMDB0040694			level4	Organic acids and derivatives	Carboxylic acids and derivatives	Amino acids, peptides, and analogues
pos	12.509_263.043	0.00350902	0.00997891	-8.15472	2.00092	Down	Miloxacin		C12 H9 N O6	263.043	12.509		S34501				level4
pos	4.203_311.1229	0.00352428	0.00908126	-8.14846	2.04185	Down	N2-dimethylguanosine		C12 H17 N5 O5	311.123	4.203		S83878	HMDB0004824			level4	Nucleosides, nucleotides, and analogues	Purine nucleosides	null
neg	2.221_174.0433	0.00356573	6.64553e-06	-8.13159	5.17747	Down	Quinoxalinic acid		C9 H6 N2 O2	174.043	2.221	C18624	S87301				level4				NULL
pos	1.545_329.0615	0.00357016	0.00999923	-8.12979	2.00003	Down			C11 H15 N5 O3 S2	329.062	1.545						level5
pos	5.456_627.1814	0.00357431	0.00469561	-8.12812	2.32831	Down			C18 H40 N5 O13 P3	627.181	5.456						level5
neg	3.695_297.1078	0.00360123	0.00143455	-8.1173	2.84329	Down	N2-methylguanosine		C11 H15 N5 O5	297.108	3.695		MReference-163	HMDB0005862		82.2	level2	Nucleosides, nucleotides, and analogues	Purine nucleosides	null
neg	12.068_604.2721	0.00364716	4.29709e-06	-8.09901	5.36683	Down			C24 H40 N6 O12	604.272	12.068						level5
pos	4.921_758.5724	0.00367461	0.00374651	-8.08819	2.42637	Down	1-palmitoyl-2-linoleoyl-sn-glycero-phosphatidylcholine		C42 H81 N O8 P	758.572	4.921		S394183				level4
neg	9.579_210.0508	0.00368177	1.66665e-05	-8.08538	4.77816	Down			C6 H6 N6 O3	210.051	9.579						level5
neg	13.146_297.0852	0.00368532	7.75637e-05	-8.084	4.11034	Down			C13 H15 N O7	297.085	13.146						level5
pos	14.205_606.2613	0.00369392	0.0213964	-8.08063	1.66966	Down			C20 H43 N6 O13 P	606.261	14.205						level5
pos	3.94_743.5545	0.00369476	0.00374651	-8.0803	2.42637	Down	(2r)-n-[(2s,3r,4e,7e)-1-(beta-d-glucopyranosyloxy)-3,9-dihydroxy-9-methyl-4,7-octadecadien-2-yl]-2-hydroxyhexadecanamide		C41 H77 N O10	743.554	3.94		S8503151				level4
pos	8.871_542.2089	0.00370048	0.00287218	-8.07807	2.54179	Down			C22 H45 N2 O3 P3 S2	542.209	8.871						level5
neg	1.132_159.0686	0.00371068	0.000323112	-8.0741	3.49065	Down	Indole-3-acetaldehyde		C10 H9 N O	159.069	1.132	C00637	S778	HMDB0001190			level4	Organoheterocyclic compounds	Indoles and derivatives	Indoles	map00380 Tryptophan metabolism; map01100 Metabolic pathways;
neg	2.003_84.0577	0.00372082	0.00122094	-8.07017	2.91331	Down	Cyclopentanone		C5 H8 O	84.0577	2.003	C00557	S8141	HMDB0031407			level4	Organic oxygen compounds	Organooxygen compounds	Carbonyl compounds	NULL
neg	10.239_159.0146	0.00375844	0.000814962	-8.05565	3.08886	Down				159.015	10.239						level5
pos	1.779_157.0531	0.00375847	0.0133342	-8.05564	1.87503	Down	1-nitrosonaphthalene		C10 H7 N O	157.053	1.779	C14788	S28546	HMDB0062189			level4	Benzenoids	Naphthalenes	null
neg	10.281_203.0045	0.00378035	0.00542818	-8.04726	2.26535	Down				203.005	10.281						level5
pos	5.635_415.1532	0.0038142	0.0107071	-8.0344	1.97033	Down	(5r)-n-[(2s,3s)-2-(fluoromethyl)-2-hydroxy-5-oxotetrahydro-3-furanyl]-5-isopropyl-3-(8-isoquinolinyl)-4,5-dihydro-1,2-oxazole-5-carboxamide		C21 H22 F N3 O5	415.153	5.635		S30790867				level4
neg	1.577_142.0633	0.00382072	0.0016409	-8.03194	2.78492	Down	4-oxocyclohexanecarboxylic acid		C7 H10 O3	142.063	1.577	C03767	S167248				level4				NULL
pos	11.334_706.2135	0.0038232	0.003961	-8.031	2.40219	Down			C26 H40 N6 O13 P2	706.213	11.334						level5
neg	1.838_180.015	0.00382877	0.000778818	-8.0289	3.10856	Down	[similar to: udp-n-acetylglucosamine; δmass: -427.0666 da]			180.015	1.838						level5
pos	9.982_350.169	0.00383359	0.00983548	-8.02709	2.0072	Down			C14 H26 N2 O8	350.169	9.982						level5
pos	2.845_220.0884	0.00387172	0.00983548	-8.01281	2.0072	Down	Ala-met		C8 H16 N2 O3 S	220.088	2.845		S88964			43.4	level4
pos	3.009_440.1579	0.00388617	0.00993952	-8.00743	2.00263	Down	Candesartan		C24 H20 N6 O3	440.158	3.009	C07468	S2445	HMDB0014934			level4	Benzenoids	Benzene and substituted derivatives	Biphenyls and derivatives	NULL
neg	3.627_252.0862	0.00392144	1.56478e-05	-7.9944	4.80555	Down	2'-deoxyinosine		C10 H12 N4 O4	252.086	3.627	C05512	MReference-1187	HMDB0000071		79.5	level2	Nucleosides, nucleotides, and analogues	Purine nucleosides	Purine 2'-deoxyribonucleosides	map00230 Purine metabolism; map01100 Metabolic pathways;
pos	8.469_255.1585	0.00393148	0.00812003	-7.99071	2.09044	Down	L-pyrrolysine		C12 H21 N3 O3	255.159	8.469	C16138	S4574156				level4	Peptides	Amino acids	Other amino acids [Fig]	map00300 Lysine biosynthesis; map00970 Aminoacyl-tRNA biosynthesis; map01120 Microbial metabolism in diverse environments;
neg	9.579_144.0789	0.00393686	3.00713e-05	-7.98874	4.52185	Down			C7 H12 O3	144.079	9.579		S13853514	HMDB0040433			level4	Organic acids and derivatives	Keto acids and derivatives	Gamma-keto acids and derivatives
pos	4.205_369.176	0.00395944	0.00983548	-7.98049	2.0072	Down			C12 H28 N5 O6 P	369.176	4.205						level5
neg	1.386_171.9867	0.00397387	8.68846e-05	-7.97524	4.06106	Down			C3 H8 O4 S2	171.987	1.386						level5
pos	1.625_329.0616	0.00397589	0.208787	-7.97451	0.680296	Non significant			C11 H15 N5 O3 S2	329.062	1.625						level5
neg	2.903_228.0612	0.003989	3.1272e-06	-7.96976	5.50484	Down			C6 H8 N6 O4	228.061	2.903						level5
pos	9.156_239.0795	0.00399283	0.0120225	-7.96837	1.92	Down	N-(3,5-dimethoxybenzoyl)glycine		C11 H13 N O5	239.079	9.156		S1781075	HMDB0131468			level4	Benzenoids	Benzene and substituted derivatives	Benzoic acids and derivatives
pos	2.334_382.1232	0.00399446	0.0115291	-7.96778	1.9382	Down			C14 H26 N2 O6 S2	382.123	2.334						level5
neg	0.882_859.5235	0.00401914	7.05315e-05	-7.9589	4.15162	Down	[similar to: oleic acid; δmass: 577.2677 da]			859.524	0.882						level5
neg	2.511_144.0691	0.00404628	1.81802e-05	-7.94919	4.7404	Down	Iminoquinoline		C9 H8 N2	144.069	2.511		S10901	HMDB0034175			level4	Organoheterocyclic compounds	Quinolines and derivatives	Aminoquinolines and derivatives
neg	2.081_254.0281	0.00404638	6.67756e-05	-7.94915	4.17538	Down			C8 H14 O5 S2	254.028	2.081						level5
neg	7.514_235.0251	0.00408585	5.88247e-06	-7.93515	5.23044	Down			C7 H10 N O6 P	235.025	7.514						level5
pos	4.745_309.2052	0.00409239	0.00993952	-7.93284	2.00263	Down			C16 H27 N3 O3	309.205	4.745						level5
pos	2.986_257.1012	0.00410669	0.0106538	-7.92781	1.9725	Down	Benserazide		C10 H15 N3 O5	257.101	2.986		S2237				level4
pos	5.666_229.1428	0.0041241	0.00857185	-7.9217	2.06693	Down			C10 H19 N3 O3	229.143	5.666						level5
neg	10.908_478.0913	0.00415579	0.00329546	-7.91066	2.48208	Down			C15 H29 O11 P3	478.091	10.908						level5
neg	2.512_256.0464	0.0041624	9.32799e-05	-7.90837	4.03021	Down			C9 H12 N4 O S2	256.046	2.512						level5
pos	9.311_211.0152	0.00419378	0.00967765	-7.89753	2.01423	Down			C5 H9 N O6 S	211.015	9.311						level5
pos	10.733_233.0689	0.00427584	0.0213964	-7.86958	1.66966	Down	Casimiroin		C12 H11 N O4	233.069	10.733	C10654	S110572	HMDB0033349			level4	Organoheterocyclic compounds	Quinolines and derivatives	Quinolones and derivatives	NULL
neg	3.398_241.072	0.00429081	0.000705591	-7.86453	3.15145	Down			C9 H12 Cl N5 O	241.072	3.398	C07451	S4645	HMDB0041938			level4	Organoheterocyclic compounds	Diazines	Pyrimidines and pyrimidine derivatives	NULL
pos	10.419_242.0403	0.00429105	0.00788374	-7.86445	2.10327	Down			C6 H6 N6 O5	242.04	10.419						level5
pos	11.521_319.1379	0.00431032	0.00367273	-7.85799	2.43501	Down			C12 H21 N3 O7	319.138	11.521						level5
pos	9.428_295.1264	0.00431442	0.00261548	-7.85662	2.58245	Down			C11 H21 N O8	295.126	9.428						level5
pos	10.121_247.0846	0.00431963	0.0057373	-7.85488	2.24129	Down	p-Coumaroyl-homoserine lactone (pC-HSL)		C13 H13 N O4	247.085	10.121	C20677	S30790745				level4				map02024 Quorum sensing;
pos	10.113_380.072	0.00435362	0.0130852	-7.84357	1.88322	Down			C13 H22 N2 O5 P2 S	380.072	10.113				71.1		level5
neg	12.318_239.9944	0.00436289	9.53229e-05	-7.8405	4.0208	Down			C6 H8 O8 S	239.994	12.318						level5
neg	5.913_203.0797	0.004462	0.000170326	-7.80809	3.76872	Down			C9 H9 N5 O	203.08	5.913	C15383	S192980				level4				NULL
neg	1.348_272.959	0.00448659	7.32258e-07	-7.80017	6.13534	Down			C3 H8 N5 O2 P S3	272.959	1.348						level5
pos	13.773_921.3814	0.00452333	0.003961	-7.7884	2.40219	Down			C40 H65 N3 O17 P2	921.381	13.773						level5
pos	5.412_109.0277	0.00454619	0.0143844	-7.78113	1.84211	Down			C4 H3 N3 O	109.028	5.412						level5
pos	2.343_251.0766	0.00454832	0.0102567	-7.78045	1.98899	Down			C8 H17 N3 O2 S2	251.077	2.343						level5
neg	13.147_341.0752	0.0045696	0.000745347	-7.77372	3.12764	Down			C14 H15 N O9	341.075	13.147						level5
neg	5.259_219.037	0.00458472	0.00810537	-7.76895	2.09123	Down			C7 H9 N O7	219.037	5.259						level5
pos	9.418_250.0685	0.00462922	0.00611622	-7.75501	2.21352	Down			C9 H14 O8	250.069	9.418						level5
neg	12.318_261.9762	0.00463617	1.10979e-05	-7.75285	4.95476	Down			C12 H8 O P2 S	261.976	12.318						level5
pos	7.563_260.0797	0.00463978	0.00559202	-7.75173	2.25243	Down	2,3,4,9-tetrahydro-1h-beta-carboline-1,3-dicarboxylic acid		C13 H12 N2 O4	260.08	7.563		S133583	HMDB0032102			level4	Alkaloids and derivatives	Harmala alkaloids	null
pos	9.437_232.0583	0.00465696	0.00319844	-7.74639	2.49506	Down	Unii:ter5zxe00d		C10 H16 O2 S2	232.058	9.437		S55830	HMDB0037809			level4	Organosulfur compounds	Thioacetals	Monothioacetals
pos	8.593_317.195	0.00465775	0.00397524	-7.74615	2.40064	Down			C14 H27 N3 O5	317.195	8.593						level5
pos	2.135_286.1316	0.00469179	0.0339405	-7.73564	1.46928	Down	Cromakalim		C16 H18 N2 O3	286.132	2.135	C11819	S391644				level4				NULL
neg	3.194_376.1489	0.00469892	0.000616417	-7.73346	3.21013	Down			C15 H24 N2 O9	376.149	3.194						level5
pos	9.386_297.1322	0.00472051	0.00376729	-7.72684	2.42397	Down			C13 H19 N3 O5	297.132	9.386						level5
neg	3.48_689.5117	0.00475066	2.0078e-05	-7.71765	4.69728	Down			C41 H72 N O5 P	689.512	3.48						level5
neg	8.665_356.1326	0.00478113	2.54155e-06	-7.70843	5.5949	Down	Galactopinitol b		C13 H24 O11	356.133	8.665		S30777082	HMDB0035321			level4	Organic oxygen compounds	Organooxygen compounds	Carbohydrates and carbohydrate conjugates
pos	13.518_263.123	0.00479899	0.014175	-7.70305	1.84848	Down			C8 H17 N5 O5	263.123	13.518						level5
pos	12.191_423.2006	0.00480578	0.00325944	-7.70101	2.48686	Down			C20 H29 N3 O7	423.201	12.191						level5
neg	3.367_783.5908	0.00484058	4.48011e-05	-7.6906	4.34871	Down			C48 H82 N O5 P	783.591	3.367						level5
neg	1.334_195.0898	0.00484597	4.60013e-05	-7.689	4.33723	Down	L-tyrosine methyl ester		C10 H13 N O3	195.09	1.334	C03404	MReference-3276	HMDB0029217		45.3	level3	Organic acids and derivatives	Carboxylic acids and derivatives	Amino acids, peptides, and analogues	NULL
pos	9.424_186.0529	0.00487619	0.00261548	-7.68003	2.58245	Down	6-(1-hydroxyethyl)-3-(hydroxymethyl)-2,7-dioxabicyclo[4.1.0]hept-3-en-5-one		C8 H10 O5	186.053	9.424		S28534154	HMDB0041026			level4	Organoheterocyclic compounds	Pyrans	Pyranones and derivatives
neg	2.511_188.059	0.00488052	0.00072789	-7.67875	3.13793	Down	(3-hydroxy-2-oxo-2,3-dihydro-1h-indol-3-yl)acetonitrile		C10 H8 N2 O2	188.059	2.511		S9833148	HMDB0038633			level4	Organoheterocyclic compounds	Indoles and derivatives	Indolines
pos	10.118_359.1427	0.0049224	0.0173991	-7.66642	1.75947	Down			C13 H21 N5 O7	359.143	10.118				88.4	88.6	level5
pos	8.115_269.174	0.00493978	0.00319844	-7.66134	2.49506	Down			C13 H23 N3 O3	269.174	8.115						level5
neg	10.817_291.0876	0.00499548	0.000827671	-7.64516	3.08214	Down			C11 H18 N O6 P	291.088	10.817						level5
pos	9.595_394.0876	0.00505408	0.00319844	-7.62834	2.49506	Down			C15 H18 N6 O3 S2	394.088	9.595						level5
neg	0.778_367.9909	0.00507042	4.22118e-06	-7.62368	5.37457	Down			C6 H13 N2 O12 P S	367.991	0.778						level5
pos	12.206_277.0586	0.00509199	0.00958678	-7.61755	2.01833	Down			C13 H11 N O6	277.059	12.206						level5
neg	9.477_456.1097	0.00510047	0.00202838	-7.61515	2.69285	Down			C13 H31 O11 P3	456.11	9.477						level5
neg	3.403_717.5426	0.00512743	1.1342e-05	-7.60755	4.94531	Down			C38 H76 N3 O7 P	717.543	3.403						level5
neg	1.999_181.0314	0.00519689	5.4894e-06	-7.58814	5.26048	Down			C7 H7 N3 O S	181.031	1.999						level5
neg	10.241_140.0087	0.00520011	0.0104471	-7.58724	1.981	Down				140.009	10.241						level5
pos	1.276_189.0793	0.0052036	0.172602	-7.58628	0.762953	Non significant	Indole-3-methyl acetate		C11 H11 N O2	189.079	1.276	C20635	BGI325	HMDB0029738	61.4	60.7	level1	Organoheterocyclic compounds	Indoles and derivatives	Indolyl carboxylic acids and derivatives	NULL
neg	2.365_405.1754	0.00527503	9.01798e-05	-7.56661	4.04489	Down			C22 H25 F2 N O4	405.175	2.365		S64421	HMDB0015594			level4	Organoheterocyclic compounds	Benzopyrans	1-benzopyrans
pos	12.269_277.0587	0.00532119	0.0243287	-7.55404	1.61388	Down			C13 H11 N O6	277.059	12.269						level5
neg	8.947_264.096	0.0053289	1.348e-05	-7.55195	4.87031	Down			C9 H16 N2 O7	264.096	8.947						level5
neg	7.547_254.1006	0.00535734	5.93498e-05	-7.54427	4.22658	Down			C10 H14 N4 O4	254.101	7.547	C07819	S3070	HMDB0014789			level4	Organoheterocyclic compounds	Imidazopyrimidines	Purines and purine derivatives	NULL
pos	3.974_729.5386	0.0053727	0.0048696	-7.54014	2.31251	Down			C40 H75 N O10	729.539	3.974						level5
pos	8.812_355.1742	0.00539011	0.0131332	-7.53547	1.88163	Down			C16 H25 N3 O6	355.174	8.812						level5
neg	5.313_230.0769	0.00543616	0.000182501	-7.5232	3.73874	Down			C6 H10 N6 O4	230.077	5.313						level5
pos	5.593_927.5686	0.00545918	0.00374651	-7.5171	2.42637	Down			C46 H90 N O11 P S2	927.569	5.593						level5
neg	2.252_126.032	0.00546528	0.000400185	-7.51549	3.39774	Down	4-hydroxy-6-methyl-2-pyrone		C6 H6 O3	126.032	2.252	C02752	MReference-1754			91.7	level2				NULL
pos	4.398_195.1263	0.00546553	0.0136062	-7.51542	1.86626	Down	4-(2-aminopropoxy)-3,5-dimethylphenol		C11 H17 N O2	195.126	4.398		S84217	HMDB0060954			level4	Benzenoids	Phenols	4-alkoxyphenols
pos	5.043_311.9825	0.00548144	0.0086436	-7.51123	2.06331	Down			C8 H11 Cl N2 O5 P2	311.983	5.043						level5
neg	9.517_187.0597	0.00549444	0.000217979	-7.50781	3.66159	Down			C6 H9 N3 O4	187.06	9.517						level5
pos	7.65_335.1845	0.00552319	0.003961	-7.50028	2.40219	Down			C17 H25 N3 O4	335.185	7.65						level5
pos	0.902_296.1623	0.00553056	0.0207991	-7.49836	1.68196	Down	4-hydroxy-5-methoxy-4-[2-methyl-3-(3-methyl-2-buten-1-yl)-2-oxiranyl]-1-oxaspiro[2.5]octan-6-one		C16 H24 O5	296.162	0.902	C09674	S251178	HMDB0038120			level4	Organic oxygen compounds	Organooxygen compounds	Alcohols and polyols	NULL
pos	1.671_112.0274	0.00557068	0.011805	-7.48793	1.92793	Down	Uracil		C4 H4 N2 O2	112.027	1.671	C00106	MReference-2531	HMDB0000300		85.8	level2	Organoheterocyclic compounds	Diazines	Pyrimidines and pyrimidine derivatives	map00240 Pyrimidine metabolism; map00410 beta-Alanine metabolism; map00770 Pantothenate and CoA biosynthesis; map01100 Metabolic pathways;
neg	6.605_312.0574	0.00566556	0.00471192	-7.46357	2.3268	Down			C8 H16 N4 O5 S2	312.057	6.605						level5
pos	12.426_277.0586	0.00574239	0.00610168	-7.44413	2.21455	Down			C13 H11 N O6	277.059	12.426						level5
pos	5.479_458.2141	0.00578271	0.0164398	-7.43404	1.7841	Down			C16 H35 N4 O9 P	458.214	5.479						level5
neg	10.818_335.0776	0.00579833	0.00171113	-7.43015	2.76672	Down	S-formylglutathione		C11 H17 N3 O7 S	335.078	10.818	C01031	S164320	HMDB0001550			level4	Organic acids and derivatives	Carboxylic acids and derivatives	Amino acids, peptides, and analogues	map00680 Methane metabolism; map01120 Microbial metabolism in diverse environments;
neg	2.426_238.1056	0.00581517	0.000922461	-7.42596	3.03505	Down	Proxyphylline		C10 H14 N4 O3	238.106	2.426		S4806				level4
pos	0.801_341.2929	0.00587252	0.03079	-7.4118	1.51159	Down	N-acetylsphingosine		C20 H39 N O3	341.293	0.801		MReference-1374			46.9	level3
neg	1.229_224.1028	0.00589978	0.000237848	-7.40512	3.6237	Down			C8 H12 N6 O2	224.103	1.229						level5
neg	0.793_243.975	0.00593579	1.68722e-05	-7.39634	4.77283	Down			C5 H9 Cl N2 O3 S2	243.975	0.793						level5
neg	6.458_131.0585	0.00594188	0.00338818	-7.39487	2.47003	Down	N-acetyl-l-alanine		C5 H9 N O3	131.059	6.458		BGI417	HMDB0000766	66.1	60.5	level1	Organic acids and derivatives	Carboxylic acids and derivatives	Amino acids, peptides, and analogues
pos	1.789_147.0898	0.00596141	0.0150306	-7.39013	1.82302	Down	Afegostat		C6 H13 N O3	147.09	1.789		S394649				level4
neg	0.742_149.0335	0.00597552	0.0203982	-7.38672	1.69041	Down	Ditiocarb		C5 H11 N S2	149.034	0.742	C19150	S8639				level4				NULL
neg	0.766_295.8483	0.00600226	0.000121475	-7.38028	3.91551	Down				295.848	0.766						level5
pos	0.813_599.4104	0.00600843	0.0103474	-7.3788	1.98517	Down			C38 H53 N3 O3	599.41	0.813						level5
pos	1.388_187.0848	0.006036	0.0172501	-7.37219	1.76321	Down	6-acetamido-2-oxohexanoic acid		C8 H13 N O4	187.085	1.388	C05548	S168403	HMDB0012150			level4	Organic acids and derivatives	Keto acids and derivatives	Medium-chain keto acids and derivatives	map00310 Lysine degradation;
pos	8.863_324.0449	0.00607092	0.00319844	-7.36387	2.49506	Down	Cyazofamid		C13 H13 Cl N4 O2 S	324.045	8.863	C18573	S8037772				level4				NULL
neg	1.836_262.0105	0.00607454	3.58927e-06	-7.36301	5.44499	Down			C6 H15 O5 P S2	262.01	1.836	C18979	S26248				level4				NULL
pos	12.22_225.1003	0.00608827	0.0458363	-7.35975	1.33879	Down	Etilevodopa		C11 H15 N O4	225.1	12.22		S148944				level4
pos	8.685_355.1742	0.0061334	0.00553602	-7.3491	2.2568	Down			C16 H25 N3 O6	355.174	8.685						level5
pos	2.509_381.1392	0.00616445	0.00748608	-7.34181	2.12575	Down			C16 H24 N5 O2 P S	381.139	2.509						level5
pos	11.332_364.0981	0.00617457	0.0693904	-7.33945	1.1587	Non significant			C10 H16 N6 O9	364.098	11.332					90.7	level5
pos	4.414_218.117	0.00618681	0.014207	-7.33659	1.8475	Down			C11 H14 N4 O	218.117	4.414						level5
neg	11.808_183.0898	0.00623093	0.000463944	-7.32634	3.33353	Down	Epinephrine		C9 H13 N O3	183.09	11.808	C00788	MReference-310	HMDB0000068		35.5	level3	Benzenoids	Phenols	Benzenediols	map00350 Tyrosine metabolism; map01100 Metabolic pathways; map02020 Two-component system; map02024 Quorum sensing;
pos	0.965_221.1054	0.00624171	0.0120225	-7.32384	1.92	Down	Methyl N-acetyl phenylalaninate		C12 H15 N O3	221.105	0.965	C14291	S2468	HMDB0031770			level4	Organoheterocyclic compounds	Coumarans	null	NULL
pos	10.052_257.09	0.00626036	0.00748608	-7.31954	2.12575	Down			C11 H15 N O6	257.09	10.052						level5
pos	3.896_779.5512	0.00626145	0.00385249	-7.31929	2.41426	Down			C48 H79 N O3 P2	779.551	3.896						level5
pos	3.406_280.0994	0.00627331	0.00431315	-7.31656	2.36521	Down			C12 H18 N4 P2	280.099	3.406						level5
pos	6.258_159.0759	0.0062859	0.00788374	-7.31366	2.10327	Down			C4 H9 N5 O2	159.076	6.258						level5
neg	6.491_387.068	0.00630337	0.000120812	-7.30966	3.91789	Down			C13 H17 N5 O5 S2	387.068	6.491						level5
neg	5.292_277.079	0.00633212	0.000293413	-7.3031	3.53252	Down			C10 H15 N O8	277.079	5.292						level5
neg	9.366_227.0796	0.0063538	3.36074e-05	-7.29817	4.47357	Down	Pretyrosine		C10 H13 N O5	227.08	9.366	C00826	S388450				level4				map00400 Phenylalanine, tyrosine and tryptophan biosynthesis; map01100 Metabolic pathways; map01110 Biosynthesis of secondary metabolites; map01230 Biosynthesis of amino acids;
pos	1.384_227.0772	0.0063925	0.00819565	-7.2894	2.08642	Down			C14 H13 N S	227.077	1.384						level5
neg	0.892_748.5282	0.00641416	0.0151634	-7.28452	1.8192	Down	1-palmitoyl-2-oleoyl-sn-glycero-3-(phospho-rac-(1-glycerol))		C40 H77 O10 P	748.528	0.892		S4446626				level4
pos	10.215_267.0743	0.0064206	0.00397524	-7.28308	2.40064	Down			C12 H13 N O6	267.074	10.215					34	level5
pos	3.591_340.1494	0.00643225	0.00748608	-7.28046	2.12575	Down	Fortimicin fu-10		C12 H24 N2 O9	340.149	3.591	C17971	S30791545				level4				map01130 Biosynthesis of antibiotics;
neg	6.036_382.1594	0.00644049	0.00100509	-7.27861	2.99779	Down			C14 H26 N2 O10	382.159	6.036						level5
pos	9.597_373.1584	0.00656694	0.00319844	-7.25056	2.49506	Down			C13 H27 N O11	373.158	9.597						level5
neg	2.403_353.0899	0.00658459	9.90493e-07	-7.24669	6.00415	Down	Acenocoumarol		C19 H15 N O6	353.09	2.403		S10443441	HMDB0015487			level4	Phenylpropanoids and polyketides	Coumarins and derivatives	Hydroxycoumarins
pos	1.013_181.0234	0.00662823	0.00838114	-7.23716	2.0767	Down			C5 H11 N O2 S2	181.023	1.013						level5
neg	0.573_225.0099	0.00665898	0.00184675	-7.23048	2.73359	Down			C9 H7 N O4 S	225.01	0.573						level5
pos	0.685_390.9526	0.00667468	0.0136147	-7.22709	1.86599	Down	Begacestat		C9 H8 Cl F6 N O3 S2	390.953	0.685		S9444364				level4
pos	10.059_313.1861	0.00667605	0.0127491	-7.22679	1.89452	Down			C11 H27 N3 O7	313.186	10.059						level5
pos	0.999_484.2691	0.00671377	0.028816	-7.21866	1.54037	Down	(3alpha,5alpha,11beta,17beta)-11,17-dihydroxyandrostan-3-yl beta-d-glucopyranosiduronic acid		C25 H40 O9	484.269	0.999		S113385567				level4
pos	5.533_335.0631	0.00671397	0.00422639	-7.21862	2.37403	Down	7,8-dihydroneopterin 3'-phosphate		C9 H14 N5 O7 P	335.063	5.533	C05925	S21865614	HMDB0006824			level4	Organoheterocyclic compounds	Pteridines and derivatives	Pterins and derivatives	map00790 Folate biosynthesis; map01100 Metabolic pathways;
pos	5.64_903.6278	0.00673484	0.0128786	-7.21414	1.89013	Down			C59 H86 N O4 P	903.628	5.64						level5
pos	5.675_875.5962	0.00681454	0.00418752	-7.19717	2.37804	Down			C40 H86 N5 O13 P	875.596	5.675						level5
neg	1.986_196.0351	0.00685428	0.0044406	-7.18878	2.35256	Down	2-(5-hexene-1,3-diyn-1-yl)-5-(1-propyn-1-yl)thiophene		C13 H8 S	196.035	1.986		S90760				level4
neg	2.061_228.0361	0.00685781	0.000159022	-7.18804	3.79854	Down			C12 H8 N2 O S	228.036	2.061						level5
neg	2.298_347.1488	0.00686178	0.00357055	-7.1872	2.44726	Down			C15 H26 N O6 P	347.149	2.298						level5
pos	12.192_379.2107	0.0068782	0.00323564	-7.18375	2.49004	Down			C17 H34 N O6 P	379.211	12.192						level5
pos	2.385_225.0211	0.00688025	0.0135219	-7.18332	1.86896	Down			C8 H7 N3 O3 S	225.021	2.385						level5
pos	13.644_293.076	0.00689289	0.011986	-7.18068	1.92133	Down	Dihydroxymethylfuratrizine		C11 H11 N5 O5	293.076	13.644	C19289	S4921755				level4				NULL
neg	2.899_253.1176	0.0068967	0.000138879	-7.17988	3.85736	Down	Penciclovir		C10 H15 N5 O3	253.118	2.899	C07417	S4563	HMDB0014444			level4	Organoheterocyclic compounds	Imidazopyrimidines	Purines and purine derivatives	NULL
pos	2.419_234.1042	0.00691688	0.00711894	-7.17566	2.14758	Down	Ile-cys		C9 H18 N2 O3 S	234.104	2.419		S16568322	HMDB0028904			level4	Organic acids and derivatives	Carboxylic acids and derivatives	Amino acids, peptides, and analogues
pos	2.342_381.1392	0.00695621	0.0103474	-7.16748	1.98517	Down			C14 H29 N3 O3 P2 S	381.139	2.342						level5
neg	7.543_300.1061	0.0069596	0.000431209	-7.16678	3.36531	Down			C10 H20 O10	300.106	7.543						level5
pos	13.4_379.0667	0.00696292	0.0169805	-7.16609	1.77005	Down	5,7-dimethyl-2-methylamino-4-(3-pyridylmethyl)-1,3-benzothiazol-6-yl sulfate		C16 H17 N3 O4 S2	379.067	13.4	C11594	S391539				level4				NULL
pos	13.025_243.1332	0.0069687	0.00376729	-7.16489	2.42397	Down			C9 H17 N5 O3	243.133	13.025						level5
pos	4.821_559.1884	0.00700739	0.00367273	-7.15691	2.43501	Down			C19 H38 N5 O8 P S2	559.188	4.821						level5
pos	4.409_594.215	0.00702802	0.00783255	-7.15267	2.1061	Down	Zizybeoside ii		C25 H38 O16	594.215	4.409	C17565	S30791628				level4				NULL
pos	4.733_257.09	0.00704719	0.0114945	-7.14874	1.93951	Down			C11 H15 N O6	257.09	4.733						level5
pos	5.411_151.0496	0.00706108	0.0149364	-7.1459	1.82575	Down	Guanine		C5 H5 N5 O	151.05	5.411	C00242	MReference-436	HMDB0000132	49.4	95.7	level1	Organoheterocyclic compounds	Imidazopyrimidines	Purines and purine derivatives	map00230 Purine metabolism; map01100 Metabolic pathways;
neg	6.171_319.1119	0.00706949	0.000288848	-7.14418	3.53933	Down			C9 H21 N O11	319.112	6.171						level5
pos	2.508_251.0766	0.00707579	0.0087467	-7.14289	2.05816	Down			C8 H17 N3 O2 S2	251.077	2.508						level5
neg	3.44_771.5907	0.0072172	0.0101616	-7.11435	1.99304	Down			C41 H83 N5 O4 P2	771.591	3.44						level5
neg	10.289_176.0688	0.0072184	9.00502e-05	-7.1141	4.04552	Down	2-isopropylmalic acid		C7 H12 O5	176.069	10.289	C02504	MReference-154	HMDB0000402		69.7	level2	Lipids and lipid-like molecules	Fatty Acyls	Fatty acids and conjugates	map00290 Valine, leucine and isoleucine biosynthesis; map00620 Pyruvate metabolism; map01100 Metabolic pathways; map01110 Biosynthesis of secondary metabolites; map01210 2-Oxocarboxylic acid metabolism; map01230 Biosynthesis of amino acids;
pos	12.184_407.1328	0.00724182	0.00340146	-7.10943	2.46833	Down			C16 H26 N O9 P	407.133	12.184						level5
neg	11.815_246.0379	0.00731596	0.000573056	-7.09474	3.2418	Down			C9 H10 O8	246.038	11.815						level5
pos	9.596_401.1896	0.00733121	0.00425469	-7.09173	2.37113	Down			C18 H32 N3 O3 P S	401.19	9.596						level5
pos	2.838_151.0738	0.00736986	0.00319844	-7.08415	2.49506	Down	Phenicarbazide		C7 H9 N3 O	151.074	2.838	C19498	S54963				level4				NULL
pos	9.674_389.1586	0.00737378	0.00319844	-7.08338	2.49506	Down			C19 H23 N3 O6	389.159	9.674						level5
pos	10.573_360.1532	0.00741623	0.0448665	-7.0751	1.34808	Down			C15 H24 N2 O8	360.153	10.573						level5
pos	3.503_179.0446	0.00744089	0.0468917	-7.07031	1.3289	Down	Isoxanthopterin		C6 H5 N5 O2	179.045	3.503	C03975	MReference-456	HMDB0000704		68.1	level2	Organoheterocyclic compounds	Pteridines and derivatives	Pterins and derivatives	NULL
neg	0.963_427.1533	0.00745964	0.00253545	-7.06668	2.59594	Down			C15 H30 N3 O7 P S	427.153	0.963						level5
pos	3.76_174.0432	0.00752694	0.0352218	-7.05372	1.45319	Down	Quinoxalinic acid		C9 H6 N2 O2	174.043	3.76	C18624	S87301				level4				NULL
pos	8.56_530.1834	0.00753397	0.00625992	-7.05237	2.20343	Down			C20 H34 O16	530.183	8.56						level5
pos	5.042_111.0434	0.00754082	0.0149364	-7.05106	1.82575	Down	Cytosine		C4 H5 N3 O	111.043	5.042	C00380	MReference-365	HMDB0000630		93.1	level1	Organoheterocyclic compounds	Diazines	Pyrimidines and pyrimidine derivatives	map00240 Pyrimidine metabolism; map01100 Metabolic pathways;
pos	1.663_272.0256	0.00760033	0.00921588	-7.03972	2.03546	Down	Nitroscanate		C13 H8 N2 O3 S	272.026	1.663		S61821				level4
pos	11.466_379.1378	0.00763576	0.003961	-7.03301	2.40219	Down			C17 H21 N3 O7	379.138	11.466						level5
pos	4.531_248.0875	0.00767442	0.010826	-7.02573	1.96553	Down			C6 H12 N6 O5	248.088	4.531						level5
pos	8.976_298.1098	0.00767743	0.00319844	-7.02516	2.49506	Down			C12 H18 N4 O3 S	298.11	8.976						level5
pos	6.286_282.0254	0.00769126	0.0273116	-7.02256	1.56365	Down			C11 H13 N2 O P3	282.025	6.286						level5
pos	8.924_289.1637	0.00778824	0.0419919	-7.00449	1.37683	Down			C12 H23 N3 O5	289.164	8.924					34.9	level5
neg	1.828_376.0901	0.00779812	1.18065e-05	-7.00266	4.92788	Down			C13 H22 N4 O3 P2 S	376.09	1.828						level5
pos	5.446_102.0794	0.00795782	0.00740766	-6.97341	2.13032	Down	N-nitrosodiethylamine		C4 H10 N2 O	102.079	5.446	C14422	S5708				level4				NULL
neg	0.982_408.0798	0.00800007	7.46112e-05	-6.96577	4.1272	Down			C12 H25 Cl N2 O7 S2	408.08	0.982						level5
neg	5.801_217.9889	0.00803215	2.79524e-05	-6.96	4.55358	Down	Sulfosalicylic acid		C7 H6 O6 S	217.989	5.801	C16199	S7046	HMDB0011725			level4	Benzenoids	Benzene and substituted derivatives	Benzenesulfonic acids and derivatives	map00626 Naphthalene degradation;
pos	8.604_301.2001	0.00811905	0.00480943	-6.94447	2.31791	Down			C14 H27 N3 O4	301.2	8.604						level5
pos	13.057_251.0431	0.00815336	0.00374651	-6.93839	2.42637	Down			C11 H9 N O6	251.043	13.057						level5
pos	2.928_334.1739	0.00817206	0.0185437	-6.93508	1.7318	Down			C16 H31 O3 P S	334.174	2.928						level5
pos	0.907_291.1008	0.00820032	0.00319844	-6.9301	2.49506	Down			C17 H13 N3 O2	291.101	0.907						level5
neg	13.537_228.0639	0.00820788	0.00577509	-6.92877	2.23844	Down	2-hydroxy-3,4,5-trimethoxybenzoic acid		C10 H12 O6	228.064	13.537		S255670	HMDB0141334			level4	Benzenoids	Benzene and substituted derivatives	Benzoic acids and derivatives
neg	10.237_275.9835	0.00824813	0.00226599	-6.92172	2.64474	Down			C5 H5 N6 O4 P S	275.983	10.237						level5
pos	3.109_128.0475	0.00827327	0.0247757	-6.91733	1.60597	Down	Furaneol		C6 H8 O3	128.048	3.109	C20717	S18218	HMDB0040594			level4	Organoheterocyclic compounds	Dihydrofurans	Furanones	NULL
neg	2.441_327.1184	0.00828175	0.000269	-6.91585	3.57025	Down			C12 H17 N5 O6	327.118	2.441						level5
neg	5.417_201.994	0.00832615	0.00324327	-6.90813	2.48902	Down	4-sulfobenzoic acid		C7 H6 O5 S	201.994	5.417	C02236	S62676				level4				map00623 Toluene degradation; map01120 Microbial metabolism in diverse environments; map01220 Degradation of aromatic compounds;
neg	1.981_213.0253	0.00835124	0.00891439	-6.90379	2.04991	Down			C2 H8 N5 O5 P	213.025	1.981						level5
neg	12.439_158.0582	0.00836619	0.00170455	-6.90121	2.76839	Down	Succinylacetone		C7 H10 O4	158.058	12.439		S5121	HMDB0000635			level4	Organic acids and derivatives	Keto acids and derivatives	Medium-chain keto acids and derivatives
pos	1.058_602.5277	0.00836757	0.00510202	-6.90098	2.29226	Down	(2s)-3-hydroxy-2-{[8-(tetracyclo[6.4.0.0~2,7~.0~3,6~]dodec-10-yl)octyl]oxy}propyl 14-methylpentadecanoate		C39 H70 O4	602.528	1.058		S24822163				level4
neg	1.849_236.0411	0.00844202	3.88798e-06	-6.8882	5.41028	Down	9-bromononanoic acid		C9 H17 Br O2	236.041	1.849		S477131				level4
pos	3.109_220.0949	0.00845827	0.00993952	-6.88542	2.00263	Down	Ascr#5		C9 H16 O6	220.095	3.109		S26394943				level4
neg	9.262_306.0566	0.00852712	5.71442e-05	-6.87373	4.24303	Down	Timefurone		C15 H14 O5 S	306.057	9.262		S65134				level4
neg	2.29_386.1464	0.00853663	0.00285878	-6.87212	2.54382	Down			C15 H22 N4 O8	386.146	2.29						level5
pos	1.813_256.0924	0.00857085	0.0135984	-6.86635	1.86651	Down			C8 H12 N6 O4	256.092	1.813						level5
neg	2.08_194.0615	0.0086044	0.000414125	-6.86071	3.38287	Down			C7 H14 O4 S	194.061	2.08						level5
neg	5.314_189.0253	0.00862209	0.00113433	-6.85775	2.94526	Down				189.025	5.314						level5
neg	1.716_140.0476	0.00865152	1.32221e-06	-6.85283	5.8787	Down	Lv1850000		C7 H8 O3	140.048	1.716		S11485	HMDB0059862			level4	Organoheterocyclic compounds	Furans	Furoic acid and derivatives
pos	9.413_461.2007	0.00869736	0.00402822	-6.84521	2.39489	Down			C17 H36 N O11 P	461.201	9.413						level5
neg	1.092_163.0861	0.00871791	0.00021138	-6.8418	3.67494	Down	N(6),n(6)-dimethyladenine		C7 H9 N5	163.086	1.092		S3022	HMDB0000473			level4	Organoheterocyclic compounds	Imidazopyrimidines	Purines and purine derivatives
neg	3.265_146.0582	0.00873278	5.2252e-05	-6.83934	4.2819	Down	Adipate		C6 H10 O4	146.058	3.265	06104?	BGI149		46.4	36.7	level3
neg	2.51_554.245	0.00882349	0.00118423	-6.82443	2.92656	Down	D-pantethine		C22 H42 N4 O8 S2	554.245	2.51	C12661	MReference-416	HMDB0003828		89	level2	Organic acids and derivatives	Carboxylic acids and derivatives	Amino acids, peptides, and analogues	NULL
pos	10.969_215.2	0.00887249	0.00402822	-6.81645	2.39489	Down			C11 H25 N3 O	215.2	10.969						level5
neg	6.327_413.1476	0.00893267	0.000112633	-6.80669	3.94833	Down	Gnoscopine		C22 H23 N O7	413.148	6.327		S4385	HMDB0033441			level4	Alkaloids and derivatives	Phthalide isoquinolines	null
neg	2.98_298.074	0.009001	0.0044406	-6.7957	2.35256	Down	5'-s-methyl-5'-thioinosine		C11 H14 N4 O4 S	298.074	2.98	C19787	S141619				level4				map00270 Cysteine and methionine metabolism; map01100 Metabolic pathways;
pos	8.448_475.1807	0.00905927	0.00319844	-6.78639	2.49506	Down			C21 H36 N O5 P3	475.181	8.448						level5
pos	8.464_315.2158	0.00909309	0.00319844	-6.78101	2.49506	Down			C15 H29 N3 O4	315.216	8.464						level5
pos	9.419_302.195	0.00911635	0.00319844	-6.77733	2.49506	Down			C13 H26 N4 O4	302.195	9.419						level5
neg	0.788_369.9879	0.00912324	3.26223e-05	-6.77624	4.48648	Down			C5 H16 Cl N6 O3 P S3	369.988	0.788						level5
neg	6.046_377.1077	0.00917201	0.000107016	-6.76855	3.97055	Down			C13 H19 N3 O10	377.108	6.046						level5
pos	5.707_296.1484	0.00921224	0.0127366	-6.76223	1.89495	Down			C12 H24 O8	296.148	5.707						level5
pos	9.503_389.1586	0.00934791	0.00402822	-6.74114	2.39489	Down			C19 H23 N3 O6	389.159	9.503						level5
pos	10.331_209.0415	0.00939722	0.00386901	-6.73355	2.4124	Down			C4 H11 N5 O S2	209.042	10.331						level5
pos	11.778_347.1844	0.00940829	0.0159461	-6.73185	1.79735	Down			C18 H25 N3 O4	347.184	11.778						level5
pos	4.706_264.1012	0.0094275	0.00272993	-6.72891	2.56385	Down			C15 H12 N4 O	264.101	4.706					31.9	level5
neg	9.781_159.0535	0.00944989	0.000384305	-6.72549	3.41532	Down	4-methyleneglutamic acid		C6 H9 N O4	159.054	9.781		S87030	HMDB0029433			level4	Organic acids and derivatives	Carboxylic acids and derivatives	Amino acids, peptides, and analogues
neg	10.948_254.064	0.00952496	0.0072242	-6.71407	2.14121	Down			C9 H10 N4 O5	254.064	10.948						level5
neg	9.825_206.043	0.00960906	8.90981e-06	-6.70139	5.05013	Down	2-methylcitric acid		C7 H10 O7	206.043	9.825		S500	HMDB0000379			level4	Organic acids and derivatives	Carboxylic acids and derivatives	Tricarboxylic acids and derivatives
pos	6.264_266.0515	0.00963619	0.0271346	-6.69732	1.56648	Down			C8 H17 N2 O2 P3	266.051	6.264				78.4		level5
pos	12.354_407.1329	0.00965944	0.003961	-6.69384	2.40219	Down			C18 H21 N3 O8	407.133	12.354						level5
neg	13.042_921.3862	0.00968584	1.09976e-05	-6.68991	4.9587	Down			C37 H69 N3 O17 P2 S	921.386	13.042						level5
neg	0.957_806.5462	0.0096948	0.00417006	-6.68857	2.37986	Down	(17z,21r,27s)-24,27,28-trihydroxy-24-oxido-19,23,25-trioxa-24lambda~5~-phosphaoctacos-17-en-21-yl (4z,7z,10z,13z,16z,19z)-4,7,10,13,16,19-docosahexaenoate		C46 H79 O9 P	806.546	0.957		S113377808				level4
pos	9.802_502.0947	0.00970494	0.00340146	-6.68706	2.46833	Down			C17 H24 N6 O6 P2 S	502.095	9.802						level5
pos	0.801_224.1051	0.00971388	0.0149364	-6.68574	1.82575	Down	Ethylvanillin propylene glycol acetal		C12 H16 O4	224.105	0.801		S98408	HMDB0036203			level4	Benzenoids	Phenol ethers	null
neg	0.963_276.1145	0.00975426	6.24657e-05	-6.67975	4.20436	Down			C11 H20 N2 O4 S	276.115	0.963						level5
neg	2.413_201.0641	0.00979121	6.38732e-05	-6.6743	4.19468	Down			C8 H11 N O5	201.064	2.413						level5
neg	3.462_250.0704	0.00979712	0.0170886	-6.67343	1.76729	Down			C10 H10 N4 O4	250.07	3.462						level5
pos	2.167_281.1124	0.00982668	0.0192236	-6.66908	1.71616	Down	2'-o-methyladenosine		C11 H15 N5 O4	281.112	2.167		MReference-860	HMDB0004326	30.6	83.1	level2	Nucleosides, nucleotides, and analogues	Purine nucleosides	null
neg	2.065_272.0258	0.00986175	0.00119451	-6.66394	2.92281	Down	Nitroscanate		C13 H8 N2 O3 S	272.026	2.065		S61821				level4
pos	8.873_555.2033	0.00987512	0.00319844	-6.66199	2.49506	Down	Serlopitant		C29 H28 F7 N O2	555.203	8.873		S24686685				level4
neg	0.965_778.5152	0.00996386	0.00416587	-6.64908	2.38029	Down	(15z,19r,25s)-22,25,26-trihydroxy-22-oxido-17,21,23-trioxa-22lambda~5~-phosphahexacos-15-en-19-yl (4z,7z,10z,13z,16z,19z)-4,7,10,13,16,19-docosahexaenoate		C44 H75 O9 P	778.515	0.965		S113377811				level4
pos	6.214_285.1	0.00996839	0.0178478	-6.64842	1.74842	Down	Arborinine		C16 H15 N O4	285.1	6.214	C10643	S4445138	HMDB0030177			level4	Organoheterocyclic compounds	Quinolines and derivatives	Benzoquinolines	NULL
pos	9.421_173.0454	0.00998316	0.00319844	-6.64629	2.49506	Down	[similar to: l-(+)-citrulline; δmass: -2.0503 da]			173.045	9.421						level5
pos	9.325_342.0732	0.00999459	0.00374651	-6.64464	2.42637	Down	5-hydroxy-3,7-dimethoxy-3',4'-methylenedioxyflavone		C18 H14 O7	342.073	9.325		S4577540				level4
pos	5.408_604.1975	0.0100234	0.0121186	-6.64049	1.91655	Down			C21 H36 N2 O18	604.197	5.408						level5
pos	13.097_277.0587	0.0101226	0.0041798	-6.62627	2.37884	Down			C13 H11 N O6	277.059	13.097						level5
neg	2.347_452.1218	0.0101295	0.00630769	-6.62529	2.20013	Down			C25 H27 O2 P3	452.122	2.347						level5
pos	3.85_382.1739	0.0101395	0.0102567	-6.62387	1.98899	Down			C12 H27 N6 O6 P	382.174	3.85						level5
pos	10.117_706.2135	0.0101477	0.00770989	-6.62271	2.11295	Down			C23 H49 O18 P3	706.213	10.117						level5
pos	11.332_162.0528	0.0102822	0.00815955	-6.60371	2.08833	Down	Diethylpyrocarbonate		C6 H10 O5	162.053	11.332	C11592	S2943	HMDB0032873	87		level4	Organic acids and derivatives	Organic carbonic acids and derivatives	null	NULL
pos	2.486_162.0353	0.0102929	0.0289008	-6.60221	1.53909	Down	1,2-dihydroxy-3-keto-5-methylthiopentene		C6 H10 O3 S	162.035	2.486	C15606	S4575316	HMDB0012134			level4	Organic oxygen compounds	Organooxygen compounds	Carbonyl compounds	map00270 Cysteine and methionine metabolism; map01100 Metabolic pathways;
pos	4.242_169.0853	0.0103261	0.00791406	-6.59757	2.1016	Down	1-methylhistidine		C7 H11 N3 O2	169.085	4.242	C01152	MReference-125	HMDB0000479	40.2	51.7	level3	Organic acids and derivatives	Carboxylic acids and derivatives	Amino acids, peptides, and analogues	map00340 Histidine metabolism;
pos	2.797_254.076	0.0103392	0.0117402	-6.59574	1.93032	Down			C10 H15 N4 P S	254.076	2.797						level5
pos	14.345_362.0638	0.010359	0.00340146	-6.59297	2.46833	Down	5,8-dihydroxy-3,7-dimethoxy-2-(3,4,5-trihydroxyphenyl)-4h-chromen-4-one		C17 H14 O9	362.064	14.345		S8865344				level4
pos	9.502_247.0481	0.010373	0.00319844	-6.59103	2.49506	Down	N-[(1-oxo-1h-isochromen-3-yl)carbonyl]glycine		C12 H9 N O5	247.048	9.502		S74852284	HMDB0128628			level4	Organic acids and derivatives	Carboxylic acids and derivatives	Amino acids, peptides, and analogues
neg	0.828_198.0564	0.0104117	0.00010459	-6.58564	3.98051	Down	Monuron		C9 H11 Cl N2 O	198.056	0.828	C19087	S8470				level4				NULL
neg	5.316_172.0351	0.010447	0.0044735	-6.58077	2.34935	Down	[similar to: 3-hydroxybutyric acid; δmass: 67.9878 da]			172.035	5.316						level5
neg	0.883_152.0474	0.0104591	1.81802e-05	-6.57909	4.7404	Down	Dl-mandelic acid		C8 H8 O3	152.047	0.883	C05852	MReference-1359	HMDB0000669	65.6	90	level2	Benzenoids	Benzene and substituted derivatives	Phenylacetic acids	map00360 Phenylalanine metabolism; map00643 Styrene degradation; map01100 Metabolic pathways; map01120 Microbial metabolism in diverse environments;
pos	9.36_285.1799	0.0104741	0.00319844	-6.57704	2.49506	Down			C12 H23 N5 O3	285.18	9.36						level5
neg	4.836_204.0263	0.0105139	0.000282772	-6.57156	3.54856	Down	1-oxo-1,2,4-butanetricarboxylic acid		C7 H8 O7	204.026	4.836	C05533	S389591				level4				map01210 2-Oxocarboxylic acid metabolism;
pos	6.26_244.0696	0.0105167	0.0217462	-6.57118	1.66262	Down	Uridine		C9 H12 N2 O6	244.07	6.26	C00299	BGI558	HMDB0000296	73.2		level3	Nucleic acids	Nucleosides [Fig]	Ribonucleosides	map00240 Pyrimidine metabolism; map01100 Metabolic pathways;
neg	1.832_380.0463	0.0105173	0.000328605	-6.57109	3.48333	Down			C13 H15 N6 O2 P3	380.046	1.832						level5
pos	2.484_298.0736	0.0106608	0.003961	-6.55154	2.40219	Down	5'-s-methyl-5'-thioinosine		C11 H14 N4 O4 S	298.074	2.484	C19787	S141619				level4				map00270 Cysteine and methionine metabolism; map01100 Metabolic pathways;
neg	11.01_201.9729	0.0107663	2.93766e-05	-6.53733	4.532	Down			C4 H5 N4 P3	201.973	11.01						level5
neg	0.824_217.9088	0.0108467	6.24657e-05	-6.5266	4.20436	Down			C7 H3 Cl S3	217.909	0.824						level5
neg	3.267_231.0358	0.0108827	0.00187346	-6.52181	2.72736	Down			C4 H15 N3 O2 P2 S	231.036	3.267						level5
pos	11.243_370.1964	0.0108991	0.00702988	-6.51964	2.15305	Down			C13 H31 N4 O6 P	370.196	11.243						level5
neg	2.076_282.2561	0.0109009	5.40945e-05	-6.51941	4.26685	Down	Trans-petroselinic acid		C18 H34 O2	282.256	2.076		MReference-9851			68.8	level2
pos	8.801_314.0902	0.0109055	0.0113416	-6.5188	1.94532	Down	Sulbentine		C17 H18 N2 S2	314.09	8.801	C12767	S61005				level4				NULL
pos	9.81_452.1508	0.0109165	0.0107272	-6.51735	1.96951	Down			C16 H31 N4 O5 P3	452.151	9.81						level5
pos	0.877_232.0672	0.0109668	0.0496441	-6.51071	1.30413	Down	Metsulfovax		C12 H12 N2 O S	232.067	0.877	C18934	S80234				level4				NULL
pos	8.967_273.1325	0.0110439	0.00319844	-6.50061	2.49506	Down			C11 H19 N3 O5	273.132	8.967						level5
pos	5.384_131.1061	0.0110715	0.00908126	-6.49701	2.04185	Down	1-(4-aminobutyl)urea		C5 H13 N3 O	131.106	5.384	C00436	S488	HMDB0033458			level4	Organic acids and derivatives	Carboximidic acids and derivatives	Carboximidic acids	map00330 Arginine and proline metabolism; map01100 Metabolic pathways;
pos	2.202_220.0036	0.0110741	0.00573525	-6.49667	2.24145	Down			C7 H8 O6 S	220.004	2.202						level5
pos	9.232_454.1702	0.0111225	0.032422	-6.49038	1.48916	Down	Methotrexate		C20 H22 N8 O5	454.17	9.232	C01937	S112728	HMDB0014703			level4	Organic acids and derivatives	Carboxylic acids and derivatives	Amino acids, peptides, and analogues
pos	11.294_579.1543	0.0111304	0.0178478	-6.48935	1.74842	Down			C19 H34 N O17 P	579.154	11.294						level5
pos	9.142_249.1002	0.0111349	0.0041798	-6.48877	2.37884	Down			C13 H15 N O4	249.1	9.142						level5
pos	8.997_267.0743	0.0111705	0.0140607	-6.48416	1.85199	Down			C12 H13 N O6	267.074	8.997						level5
pos	5.592_420.2347	0.0111734	0.0113137	-6.48378	1.9464	Down			C16 H32 N6 O7	420.235	5.592						level5
pos	8.863_369.1027	0.0112014	0.04613	-6.48017	1.33602	Down			C12 H23 N3 O6 S2	369.103	8.863						level5
pos	9.233_251.0171	0.0112523	0.00551516	-6.47364	2.25844	Down			C11 H10 N O2 P S	251.017	9.233						level5
neg	8.696_257.0902	0.0113827	0.000165328	-6.45701	3.78165	Down			C11 H15 N O6	257.09	8.696						level5
pos	14.03_332.1443	0.0114615	0.00788374	-6.44706	2.10327	Down			C11 H20 N6 O6	332.144	14.03						level5
neg	3.285_169.0855	0.0114785	0.000705288	-6.44492	3.15163	Down	1-methylhistidine		C7 H11 N3 O2	169.085	3.285	C01152	MReference-125	HMDB0000479		77.9	level2	Organic acids and derivatives	Carboxylic acids and derivatives	Amino acids, peptides, and analogues	map00340 Histidine metabolism;
pos	3.594_205.0953	0.0114842	0.0283664	-6.44421	1.5472	Down	N-acetyl-d-quinovosamine		C8 H15 N O5	205.095	3.594	C15481	S10128482				level4	Carbohydrates	Monosaccharides	Amino sugars [Fig]	NULL
neg	1.556_327.1184	0.011543	1.2847e-05	-6.43683	4.8912	Down			C12 H17 N5 O6	327.118	1.556						level5
neg	13.057_379.0579	0.0115985	0.000165328	-6.42992	3.78165	Down			C13 H17 N O10 S	379.058	13.057						level5
pos	3.285_757.5691	0.0117263	0.00793655	-6.41411	2.10037	Down			C50 H71 N5 O	757.569	3.285						level5
pos	9.88_349.1635	0.0117466	0.115018	-6.41161	0.939235	Non significant			C18 H27 N3 S2	349.163	9.88						level5
neg	8.9_337.1062	0.0117482	0.00255232	-6.41142	2.59307	Down				337.106	8.9						level5
pos	2.521_250.0703	0.0118183	0.00540703	-6.40283	2.26704	Down			C10 H10 N4 O4	250.07	2.521						level5
neg	12.441_202.0481	0.0119344	8.49907e-05	-6.38872	4.07063	Down	3,5-dioxooctanedioic acid		C8 H10 O6	202.048	12.441		S111425	HMDB0240258			level4	Organic acids and derivatives	Keto acids and derivatives	Medium-chain keto acids and derivatives
neg	0.883_108.0576	0.0120037	8.34452e-05	-6.38037	4.0786	Down	4-methylphenol		C7 H8 O	108.058	0.883	C01468	MReference-3199	HMDB0001858		82.6	level2	Benzenoids	Phenols	Cresols	map00623 Toluene degradation; map00633 Nitrotoluene degradation; map01100 Metabolic pathways; map01120 Microbial metabolism in diverse environments; map01220 Degradation of aromatic compounds;
neg	1.126_193.0742	0.0120175	0.0026403	-6.37872	2.57835	Down	Phenylacetylglycine		C10 H11 N O3	193.074	1.126	C05598	MReference-540	HMDB0000821		46.8	level3	Organic acids and derivatives	Carboxylic acids and derivatives	Amino acids, peptides, and analogues	map00360 Phenylalanine metabolism;
pos	0.956_126.0319	0.0120206	0.0079606	-6.37835	2.09905	Down	4-hydroxy-6-methyl-2-pyrone		C6 H6 O3	126.032	0.956	C02752	MReference-1754			90.9	level2				NULL
pos	9.954_142.0245	0.0120626	0.00812003	-6.37332	2.09044	Down			C2 H2 N6 O2	142.024	9.954						level5
neg	12.44_268.0198	0.0121029	0.000120812	-6.3685	3.91789	Down			C7 H4 N6 O6	268.02	12.44						level5
neg	10.239_315.0569	0.0122265	0.000304717	-6.35384	3.5161	Down			C6 H14 N5 O8 P	315.057	10.239						level5
pos	0.872_323.1732	0.0122606	0.00952727	-6.34983	2.02103	Down	Alloxydim		C17 H25 N O5	323.173	0.872	C18772	S4901227				level4				NULL
pos	12.151_310.1528	0.0123922	0.0208478	-6.33442	1.68094	Down			C15 H22 N2 O5	310.153	12.151					57.6	level5
pos	1.783_233.1528	0.0123936	0.00748608	-6.33426	2.12575	Down			C13 H19 N3 O	233.153	1.783						level5
pos	9.412_480.1852	0.0124079	0.0102567	-6.33259	1.98899	Down			C23 H35 N2 O3 P3	480.185	9.412						level5
pos	8.561_569.1936	0.012446	0.0281946	-6.32818	1.54983	Down			C22 H35 N O16	569.194	8.561						level5
pos	3.938_237.1842	0.0124982	0.0136062	-6.32214	1.86626	Down			C13 H23 N3 O	237.184	3.938						level5
neg	1.423_190.0303	0.0125349	0.000183906	-6.3179	3.7354	Down			C7 H10 O4 S	190.03	1.423						level5
pos	1.823_281.1739	0.0125496	0.0102567	-6.31621	1.98899	Down			C14 H23 N3 O3	281.174	1.823						level5
pos	3.032_178.1109	0.0125686	0.0669768	-6.31403	1.17408	Non significant	Nikethamide		C10 H14 N2 O	178.111	3.032		S5296				level4
pos	8.562_387.0754	0.012589	0.00319844	-6.31169	2.49506	Down			C14 H19 N3 O6 P2	387.075	8.562						level5
pos	12.18_693.2316	0.0126013	0.00340146	-6.31028	2.46833	Down			C29 H45 N O14 P2	693.232	12.18						level5
pos	2.849_395.2088	0.0126384	0.0117402	-6.30604	1.93032	Down	Ethaverine		C24 H29 N O4	395.209	2.849		S3165				level4
pos	2.27_251.1019	0.0126996	0.0269706	-6.29907	1.56911	Down	5'-deoxyadenosine		C10 H13 N5 O3	251.102	2.27	C05198	BGI130	HMDB0001983	96.6	89.7	level1	Nucleosides, nucleotides, and analogues	5'-deoxyribonucleosides	null	NULL
pos	8.986_478.1802	0.0127318	0.00319844	-6.29541	2.49506	Down			C22 H31 N4 O4 P S	478.18	8.986						level5
pos	3.688_600.215	0.0127643	0.00512751	-6.29174	2.29009	Down			C23 H43 N2 O10 P3	600.215	3.688						level5
neg	2.903_186.0506	0.0128071	8.49155e-06	-6.28691	5.07101	Down			C4 H6 N6 O3	186.051	2.903						level5
pos	9.415_398.1431	0.0129532	0.0390635	-6.27055	1.40823	Down	Fursultiamine		C17 H26 N4 O3 S2	398.143	9.415		S2273321				level4
pos	12.217_333.106	0.0129747	0.00575858	-6.26816	2.23968	Down			C14 H23 N O4 S2	333.106	12.217						level5
pos	11.403_421.1486	0.0130487	0.003961	-6.25995	2.40219	Down			C17 H28 N O9 P	421.149	11.403						level5
pos	1.125_305.1409	0.0131089	0.00589181	-6.25331	2.22975	Down	6,6,9,12-tetramethyl-6,12-dihydro-11h-isochromeno[4,3-c]quinolin-11-one		C20 H19 N O2	305.141	1.125		S4479559	HMDB0031930			level4	Organoheterocyclic compounds	Quinolines and derivatives	Quinolones and derivatives
neg	8.9_338.1025	0.0132046	0.00111373	-6.24281	2.95322	Down			C15 H19 N2 O5 P	338.103	8.9						level5
pos	12.001_309.0709	0.0133431	0.003961	-6.22776	2.40219	Down			C11 H11 N5 O6	309.071	12.001						level5
pos	9.424_497.1143	0.0133615	0.00498682	-6.22578	2.30218	Down			C18 H30 N O9 P3	497.114	9.424						level5
neg	10.242_247.0053	0.0133895	0.0120469	-6.22275	1.91913	Down				247.005	10.242						level5
pos	8.55_318.1426	0.0134189	0.00604759	-6.21959	2.21842	Down			C15 H27 O3 P S	318.143	8.55						level5
pos	1.488_163.0861	0.0134508	0.0150265	-6.21617	1.82314	Down	N(6),n(6)-dimethyladenine		C7 H9 N5	163.086	1.488		S3022	HMDB0000473			level4	Organoheterocyclic compounds	Imidazopyrimidines	Purines and purine derivatives
pos	2.092_269.1739	0.0135268	0.0427257	-6.20803	1.36931	Down			C13 H23 N3 O3	269.174	2.092						level5
pos	11.283_299.1845	0.0135294	0.00319844	-6.20776	2.49506	Down			C14 H25 N3 O4	299.185	11.283						level5
pos	10.037_217.1177	0.0135392	0.00748608	-6.20672	2.12575	Down			C7 H15 N5 O3	217.118	10.037						level5
pos	13.601_286.0259	0.0135922	0.0140574	-6.20108	1.8521	Down			C10 H10 N2 O6 S	286.026	13.601						level5
pos	0.899_226.1683	0.0136401	0.0289008	-6.19601	1.53909	Down	Nylon cyclic dimer		C12 H22 N2 O2	226.168	0.899	C04277	S15				level4				map00930 Caprolactam degradation; map01120 Microbial metabolism in diverse environments;
pos	1.007_338.0266	0.0137972	0.0155852	-6.17948	1.80729	Down	Hexahydroxydiphenic acid		C14 H10 O10	338.027	1.007		S8490515	HMDB0126632			level4	Phenylpropanoids and polyketides	Tannins	Hydrolyzable tannins
pos	1.219_276.1474	0.0138121	0.156578	-6.17793	0.805269	Non significant			C9 H21 N6 O2 P	276.147	1.219						level5
neg	2.306_386.1482	0.0138334	0.000219486	-6.1757	3.65859	Down	Mesoridazine		C21 H26 N2 O S2	386.148	2.306	C07143	S3936	HMDB0015068			level4	Organoheterocyclic compounds	Benzothiazines	Phenothiazines	NULL
neg	6.048_334.0167	0.0139685	0.000141492	-6.16168	3.84927	Down			C7 H16 N2 O7 P2 S	334.017	6.048						level5
neg	0.945_410.0753	0.0140084	5.56381e-05	-6.15756	4.25463	Down	Tanomastat		C23 H19 Cl O3 S	410.075	0.945		S5293540				level4
pos	3.401_158.0207	0.0140201	0.0977804	-6.15636	1.00975	Non significant				158.021	3.401						level5
neg	9.607_100.0527	0.014049	0.00140534	-6.15339	2.85222	Down	Glutaral		C5 H8 O2	100.053	9.607	C12518	S3365	HMDB0029599			level4	Organic oxygen compounds	Organooxygen compounds	Carbonyl compounds	NULL
neg	13.042_272.0534	0.0140534	0.000375804	-6.15294	3.42504	Down	Fukiic acid		C11 H12 O8	272.053	13.042		S142167	HMDB0029496			level4	Phenylpropanoids and polyketides	Phenylpropanoic acids	null
neg	0.756_207.876	0.0141345	0.00372481	-6.14464	2.4289	Down				207.876	0.756						level5
pos	2.226_263.0092	0.0141541	0.00571383	-6.14263	2.24307	Down			C4 H15 N3 O2 P2 S2	263.009	2.226						level5
pos	3.044_218.0769	0.0141987	0.0115328	-6.1381	1.93806	Down			C5 H10 N6 O4	218.077	3.044						level5
pos	5.409_210.098	0.0143039	0.0239829	-6.12745	1.6201	Down				210.098	5.409						level5
pos	5.048_148.9994	0.0143427	0.0184141	-6.12354	1.73485	Down			C2 H4 N3 O3 P	148.999	5.048				97.3		level5
neg	1.534_182.0252	0.0143955	0.00140534	-6.11824	2.85222	Down	3276		C6 H14 S3	182.025	1.534		S21008	HMDB0032825			level4	Organosulfur compounds	Organic trisulfides	null
pos	0.843_422.2306	0.0144036	0.0106788	-6.11742	1.97148	Down	Picrasin c		C23 H34 O7	422.231	0.843	C08776	S158422				level4	Terpenoids	Triterpenoids (C30)	Dammarenes	NULL
pos	9.348_265.0562	0.0144091	0.00319844	-6.11687	2.49506	Down			C10 H12 N5 P S	265.056	9.348						level5
neg	3.253_256.0562	0.0144205	0.00427915	-6.11573	2.36864	Down			C7 H8 N6 O5	256.056	3.253						level5
neg	11.801_369.0371	0.0145102	0.00253283	-6.10679	2.59639	Down			C11 H17 N O9 P2	369.037	11.801						level5
pos	1.798_230.0539	0.0145863	0.0087467	-6.09924	2.05816	Down			C8 H10 N2 O6	230.054	1.798						level5
pos	2.418_364.1664	0.0146206	0.014692	-6.09585	1.83292	Down	Cyclofenil		C23 H24 O4	364.166	2.418		S2795				level4
pos	8.829_245.09	0.0146428	0.00647658	-6.09367	2.18865	Down			C10 H15 N O6	245.09	8.829						level5
neg	10.318_162.0531	0.014657	0.00299235	-6.09226	2.52399	Down	3-hydroxy-3-methylglutaric acid		C6 H10 O5	162.053	10.318	C03761	MReference-229	HMDB0000355	87.3	90.3	level1	Lipids and lipid-like molecules	Fatty Acyls	Fatty acids and conjugates	NULL
pos	1.961_210.0531	0.0148871	0.00596613	-6.06979	2.22431	Down	(2e)-5-hydroxyferulic acid		C10 H10 O5	210.053	1.961	C05619	S394087	HMDB0035484			level4	Phenylpropanoids and polyketides	Cinnamic acids and derivatives	Hydroxycinnamic acids and derivatives	map01100 Metabolic pathways; map01110 Biosynthesis of secondary metabolites;
pos	3.663_288.9815	0.0149425	0.00788374	-6.06444	2.10327	Down			C11 H5 N3 O3 P2	288.981	3.663						level5
pos	8.66_289.1637	0.0149428	0.00745547	-6.06441	2.12752	Down			C12 H23 N3 O5	289.164	8.66					37.2	level5
neg	5.255_263.0632	0.0150146	0.00735353	-6.05749	2.1335	Down	L-proline, 4-hydroxy-5-oxo-4-(tetrahydro-2,3,4-trihydroxy-2-furanyl)-		C9 H13 N O8	263.063	5.255		S35013101	HMDB0029944			level4	Organic acids and derivatives	Carboxylic acids and derivatives	Amino acids, peptides, and analogues
pos	3.63_325.1637	0.0151022	0.00573525	-6.0491	2.24145	Down			C15 H23 N3 O5	325.164	3.63						level5
neg	8.522_172.0376	0.0151575	9.77513e-06	-6.04383	5.00988	Down	3-dehydroshikimate		C7 H8 O5	172.038	8.522	C02637	BGI91		61.3		level2				map00400 Phenylalanine, tyrosine and tryptophan biosynthesis; map01100 Metabolic pathways; map01110 Biosynthesis of secondary metabolites; map01130 Biosynthesis of antibiotics; map01230 Biosynthesis of amino acids;
pos	11.162_319.1379	0.0151727	0.00622206	-6.04238	2.20607	Down			C12 H21 N3 O7	319.138	11.162						level5
neg	0.826_249.0638	0.0152722	2.0078e-05	-6.03295	4.69728	Down	N-[(4-methoxy-1-benzofuran-5-yl)carbonyl]glycine		C12 H11 N O5	249.064	0.826		S74852585	HMDB0129408			level4	Organic acids and derivatives	Carboxylic acids and derivatives	Amino acids, peptides, and analogues
neg	3.884_203.041	0.0153698	0.00546774	-6.02376	2.26219	Down				203.041	3.884						level5
neg	9.357_291.9785	0.0155326	0.0180071	-6.00856	1.74456	Down			C5 H5 N6 O5 P S	291.978	9.357						level5
neg	0.984_237.0252	0.0155603	8.62507e-05	-6.00599	4.06424	Down			C6 H13 N3 O P2 S	237.025	0.984						level5
neg	1.692_294.0623	0.0155824	8.76638e-06	-6.00394	5.05718	Down	Aplysin		C15 H19 Br O	294.062	1.692	C17132	S9241499				level4				NULL
pos	1.65_165.1004	0.0155967	0.0168482	-6.00262	1.77345	Down			C6 H15 N O4	165.1	1.65						level5
pos	10.559_315.0953	0.01562	0.00319844	-6.00046	2.49506	Down			C13 H17 N O8	315.095	10.559						level5
pos	14.651_325.1435	0.0157206	0.00512751	-5.9912	2.29009	Down			C10 H23 N5 O5 S	325.144	14.651						level5
pos	3.299_257.0902	0.0157324	0.00910638	-5.99011	2.04065	Down			C12 H11 N5 O2	257.09	3.299						level5
neg	2.35_294.0872	0.0157326	0.000348418	-5.9901	3.4579	Down	N-[1-carboxy-3-(methylsulfinyl)propyl]glutamine		C10 H18 N2 O6 S	294.087	2.35		S35014614	HMDB0038613			level4	Organic acids and derivatives	Carboxylic acids and derivatives	Amino acids, peptides, and analogues
pos	2.33_161.0479	0.015829	0.017272	-5.98129	1.76266	Down	2-indolylformic acid		C9 H7 N O2	161.048	2.33		S65731	HMDB0002285	15.1		level4	Organoheterocyclic compounds	Indoles and derivatives	Indolecarboxylic acids and derivatives
pos	11.658_319.1379	0.0158509	0.00788374	-5.97929	2.10327	Down			C12 H21 N3 O7	319.138	11.658						level5
pos	8.874_367.0871	0.0158608	0.0461059	-5.97839	1.33624	Down			C12 H21 N3 O6 S2	367.087	8.874						level5
neg	2.086_326.1483	0.0158953	0.00269376	-5.97525	2.56964	Down	Nipradilol		C15 H22 N2 O6	326.148	2.086		S65005				level4
pos	0.873_352.1886	0.0159818	0.0303154	-5.96743	1.51834	Down	1-(4-hydroxy-3-methoxyphenyl)-3,5-diacetoxyoctane		C19 H28 O6	352.189	0.873		S4476882	HMDB0039132			level4	Benzenoids	Phenols	Methoxyphenols
pos	11.329_380.072	0.0159869	0.0280394	-5.96697	1.55223	Down			C13 H20 N2 O7 S2	380.072	11.329				69.3		level5
pos	1.8_186.0507	0.0160164	0.0127031	-5.9643	1.89609	Down			C4 H6 N6 O3	186.051	1.8						level5
pos	12.309_366.1175	0.0160234	0.003961	-5.96368	2.40219	Down			C18 H17 F3 N2 O3	366.118	12.309		S4515025	HMDB0015338			level4	Benzenoids	Benzene and substituted derivatives	Trifluoromethylbenzenes
neg	1.694_215.0798	0.016041	0.000126323	-5.96209	3.89852	Down	Kinetin		C10 H9 N5 O	215.08	1.694	C08272	S3698	HMDB0012245			level4	Organoheterocyclic compounds	Imidazopyrimidines	Purines and purine derivatives	NULL
pos	10.313_723.3169	0.0160971	0.0118338	-5.95705	1.92687	Down			C26 H56 N5 O12 P3	723.317	10.313						level5
pos	9.442_302.0569	0.016133	0.00376729	-5.95384	2.42397	Down			C5 H15 N6 O5 P S	302.057	9.442						level5
pos	8.564_299.158	0.0162386	0.00325944	-5.94443	2.48686	Down			C11 H25 N O8	299.158	8.564						level5
pos	0.991_254.1156	0.0163283	0.0120372	-5.93648	1.91948	Down	Hostmaniane		C13 H18 O5	254.116	0.991		S9359446	HMDB0032796			level4	Benzenoids	Benzene and substituted derivatives	Benzoic acids and derivatives
neg	0.763_297.8453	0.0163703	0.00301702	-5.93278	2.52042	Down			C H Cl N2 O6 P2 S2	297.845	0.763						level5
pos	8.867_371.2055	0.0165085	0.004745	-5.92065	2.32376	Down			C17 H29 N3 O6	371.205	8.867						level5
pos	3.382_520.3701	0.0165418	0.207131	-5.91774	0.683755	Non significant			C26 H52 N2 O8	520.37	3.382						level5
pos	9.347_243.0743	0.0165848	0.00988581	-5.91399	2.00499	Down			C10 H13 N O6	243.074	9.347						level5
pos	5.422_189.0056	0.0165949	0.0155221	-5.91312	1.80905	Down			C3 H4 N5 O3 P	189.006	5.422				70.8		level5
pos	1.396_257.09	0.0166613	0.0221878	-5.90735	1.65389	Down			C12 H11 N5 O2	257.09	1.396						level5
pos	1.048_276.1144	0.0166962	0.0106991	-5.90433	1.97065	Down			C11 H20 N2 O4 S	276.114	1.048						level5
pos	1.088_194.0551	0.0167264	0.10438	-5.90173	0.981384	Non significant	Temozolomide		C6 H6 N6 O2	194.055	1.088		S5201	HMDB0014991			level4	Organoheterocyclic compounds	Imidazotetrazines	null
neg	0.983_387.1139	0.0167315	0.000726719	-5.90129	3.13863	Down			C12 H25 N3 O7 S2	387.114	0.983						level5
neg	1.421_374.133	0.0167724	0.00255397	-5.89777	2.59278	Down	N-[(5-hydroxy-2-pyridinyl)methyl]-9-pentofuranosyl-9h-purin-6-amine		C16 H18 N6 O5	374.133	1.421		S35015047	HMDB0040912			level4	Nucleosides, nucleotides, and analogues	Purine nucleosides	null
pos	2.437_250.0703	0.0167799	0.00397524	-5.89712	2.40064	Down			C10 H10 N4 O4	250.07	2.437						level5
pos	5.118_226.1053	0.0168817	0.0169805	-5.8884	1.77005	Down			C8 H18 O7	226.105	5.118						level5
pos	12.761_355.1478	0.0168838	0.0424424	-5.88822	1.3722	Down			C13 H25 N O10	355.148	12.761						level5
pos	8.616_287.1845	0.0169429	0.052578	-5.88317	1.2792	Non significant			C13 H25 N3 O4	287.185	8.616					33.6	level5
pos	3.688_289.2486	0.0169778	0.0269706	-5.8802	1.56911	Down			C13 H31 N5 O2	289.249	3.688						level5
pos	1.333_140.0588	0.0170021	0.00238739	-5.87815	2.62208	Down	Methylimidazoleacetic acid		C6 H8 N2 O2	140.059	1.333	C05828	MReference-491	HMDB0002820		71.6	level2	Organoheterocyclic compounds	Azoles	Imidazoles	map00340 Histidine metabolism;
pos	11.153_325.1371	0.017123	0.00340146	-5.86792	2.46833	Down	4-o-(a-d-glucopyranosyl) moranoline		C12 H23 N O9	325.137	11.153		S9499763	HMDB0059718			level4	Organic oxygen compounds	Organooxygen compounds	Carbohydrates and carbohydrate conjugates
pos	8.466_428.1409	0.0171683	0.0119601	-5.86411	1.92227	Down			C20 H29 O6 P S	428.141	8.466						level5
neg	1.732_168.9871	0.017215	0.00163961	-5.86019	2.78526	Down			C3 H7 N O3 S2	168.987	1.732						level5
pos	2.903_419.2056	0.017218	0.024509	-5.85994	1.61067	Down			C23 H34 N O2 P S	419.206	2.903						level5
pos	3.898_201.064	0.0173006	0.00686742	-5.85303	2.16321	Down			C8 H11 N O5	201.064	3.898						level5
pos	12.078_305.1222	0.0173526	0.00466687	-5.84871	2.33097	Down			C13 H24 N O3 P S	305.122	12.078						level5
pos	9.162_217.1065	0.0174223	0.084307	-5.84292	1.07414	Non significant	Î±-n-acetylcitrulline		C8 H15 N3 O4	217.107	9.162	C15532	S571213	HMDB0000856			level4	Organic acids and derivatives	Carboxylic acids and derivatives	Amino acids, peptides, and analogues	map00220 Arginine biosynthesis; map01100 Metabolic pathways; map01230 Biosynthesis of amino acids;
neg	0.891_833.5065	0.0174693	0.000665668	-5.83904	3.17674	Down			C53 H73 N O3 P2	833.506	0.891						level5
pos	8.932_434.1901	0.0175147	0.00741204	-5.83529	2.13006	Down			C16 H35 O11 P	434.19	8.932						level5
pos	11.915_315.1542	0.0175658	0.0261494	-5.83108	1.58254	Down			C12 H21 N5 O5	315.154	11.915						level5
neg	7.887_234.0203	0.0176196	0.000532314	-5.82667	3.27383	Down	4-ethyl-2,6-dihydroxyphenyl hydrogen sulfate		C8 H10 O6 S	234.02	7.887		S74852096	HMDB0128030			level4	Organic acids and derivatives	Organic sulfuric acids and derivatives	Arylsulfates
pos	12.191_126.0319	0.0176809	0.00470412	-5.82166	2.32752	Down	Pyrogallol		C6 H6 O3	126.032	12.191	C01108	S13835557	HMDB0013674			level4	Benzenoids	Phenols	Benzenetriols and derivatives	map00627 Aminobenzoate degradation; map01120 Microbial metabolism in diverse environments;
pos	4.463_363.0306	0.0178078	0.0135178	-5.81135	1.8691	Down			C10 H13 N5 O6 S2	363.031	4.463						level5
pos	1.686_329.1738	0.0178252	0.0170068	-5.80993	1.76938	Down			C10 H27 N5 O5 S	329.174	1.686						level5
neg	7.777_263.1008	0.0179131	0.00138071	-5.80284	2.8599	Down			C10 H17 N O7	263.101	7.777						level5
neg	2.276_173.999	0.0179405	4.82418e-05	-5.80064	4.31658	Down	4-phenolsulfonic acid		C6 H6 O4 S	173.999	2.276	C12849	S4601				level4				NULL
pos	1.652_283.1896	0.0179513	0.045434	-5.79977	1.34262	Down			C14 H25 N3 O3	283.19	1.652						level5
pos	13.227_291.0742	0.0180473	0.003961	-5.79207	2.40219	Down	Lycoricidine		C14 H13 N O6	291.074	13.227	C08531	S65859				level4				NULL
pos	13.856_279.1947	0.018097	0.0095534	-5.7881	2.01984	Down			C15 H25 N3 O2	279.195	13.856						level5
neg	2.044_172.1103	0.0180981	0.00177648	-5.78802	2.75044	Down	Oi1695000		C9 H16 O3	172.11	2.044		S15496	HMDB0040165			level4	Organic acids and derivatives	Keto acids and derivatives	Gamma-keto acids and derivatives
pos	9.421_283.1165	0.0181566	0.0996317	-5.78336	1.0016	Non significant			C12 H17 N3 O5	283.116	9.421						level5
pos	10.42_237.085	0.0181791	0.00367273	-5.78158	2.43501	Down	Fructosylglycine		C8 H15 N O7	237.085	10.42		S2339006	HMDB0060278			level4	Organic acids and derivatives	Carboxylic acids and derivatives	Amino acids, peptides, and analogues
pos	11.65_239.1159	0.0182595	0.0985803	-5.77521	1.00621	Non significant			C12 H17 N O4	239.116	11.65						level5
pos	8.447_497.1629	0.0183577	0.0173729	-5.76747	1.76013	Down			C23 H32 N O7 P S	497.163	8.447						level5
pos	0.928_219.0027	0.018464	0.0204122	-5.75914	1.69011	Down			C7 H N5 O4	219.003	0.928						level5
pos	3.925_771.5848	0.0185257	0.00480943	-5.75433	2.31791	Down	(2r)-n-[(2s,3r,4e,7e)-1-(beta-d-glucopyranosyloxy)-3,9-dihydroxy-9-methyl-4,7-octadecadien-2-yl]-2-hydroxyoctadecanamide		C43 H81 N O10	771.585	3.925		S8570854				level4
pos	10.922_293.0899	0.0185296	0.0881529	-5.75402	1.05476	Non significant	(+)-2,7-dideoxypancratistatin		C14 H15 N O6	293.09	10.922	C12256	S391850				level4				NULL
pos	3.026_278.0904	0.0185486	0.0107071	-5.75254	1.97033	Down			C14 H18 N2 S2	278.09	3.026						level5
pos	2.468_325.2001	0.018588	0.0254169	-5.74949	1.59488	Down			C18 H32 N P S	325.2	2.468						level5
neg	1.335_209.0149	0.018697	0.000134462	-5.74105	3.8714	Down			C9 H7 N O3 S	209.015	1.335						level5
pos	4.35_232.0884	0.0187755	0.0144558	-5.735	1.83996	Down	1-methoxypyrene		C17 H12 O	232.088	4.35	C18259	S140835	HMDB0060324			level4	Benzenoids	Pyrenes	null	map00624 Polycyclic aromatic hydrocarbon degradation; map01120 Microbial metabolism in diverse environments;
pos	1.055_237.1003	0.0188286	0.00319844	-5.73093	2.49506	Down	Ethopabate		C12 H15 N O4	237.1	1.055		S5812				level4
neg	10.999_249.8712	0.018845	0.00536245	-5.72967	2.27064	Down			C6 H2 O S5	249.871	10.999						level5
pos	2.482_111.0547	0.0189784	0.0150265	-5.7195	1.82314	Down			C3 H5 N5	111.055	2.482						level5
pos	11.098_231.0758	0.0191402	0.0380853	-5.70725	1.41924	Down			C10 H9 N5 O2	231.076	11.098						level5
neg	2.675_363.0313	0.01929	0.000216904	-5.696	3.66373	Down			C10 H13 N5 O6 S2	363.031	2.675						level5
pos	10.323_144.0537	0.0193029	0.00340146	-5.69504	2.46833	Down	N-nitrosoproline		C5 H8 N2 O3	144.054	10.323	C19485	S8594734	HMDB0041946			level4	Organic acids and derivatives	Carboxylic acids and derivatives	Amino acids, peptides, and analogues	NULL
pos	9.147_303.1794	0.0194497	0.00340146	-5.6841	2.46833	Down			C15 H30 N O P S	303.179	9.147						level5
neg	4.778_771.5908	0.0195589	0.00937166	-5.67603	2.02818	Down			C44 H77 N5 O6	771.591	4.778						level5
pos	13.803_302.1339	0.019619	0.00925733	-5.6716	2.03351	Down				302.134	13.803						level5
pos	5.2_98.0481	0.0197552	0.0173729	-5.66162	1.76013	Down	4-imidazolemethanol		C4 H6 N2 O	98.0481	5.2	C05562	S1682				level4				NULL
pos	8.556_271.1269	0.0197654	0.0693473	-5.66088	1.15897	Non significant			C9 H21 N O8	271.127	8.556						level5
neg	4.835_305.994	0.0197995	1.57479e-05	-5.65839	4.80278	Down			C3 H6 N4 O13	305.994	4.835						level5
neg	0.882_788.5607	0.0198496	0.000550869	-5.65475	3.25895	Down			C42 H82 N2 O7 P2	788.561	0.882						level5
pos	1.799_164.0688	0.0199121	0.0181792	-5.65021	1.74042	Down	Α-l-fucopyranose		C6 H12 O5	164.069	1.799	C20835	S388645	HMDB0059624			level4	Organic oxygen compounds	Organooxygen compounds	Carbohydrates and carbohydrate conjugates	NULL
pos	3.998_630.1154	0.0199499	0.019283	-5.64747	1.71483	Down			C22 H29 N6 O10 P3	630.115	3.998						level5
pos	9.343_394.0876	0.0200086	0.0103474	-5.64324	1.98517	Down			C12 H27 O8 P S2	394.088	9.343						level5
neg	2.936_312.1073	0.0200103	0.000542812	-5.64311	3.26535	Down	Flurprimidol [ansi]		C15 H15 F3 N2 O2	312.107	2.936	C18465	S66319				level4				NULL
neg	5.885_189.0253	0.0200525	3.88301e-05	-5.64008	4.41083	Down				189.025	5.885						level5
neg	2.395_339.1323	0.0201169	0.000259169	-5.63545	3.58642	Down	3-(2-hydroxyethyl)-1h-indol-5-yl alpha-d-glucopyranoside		C16 H21 N O7	339.132	2.395		S30776699	HMDB0013200			level4	Organic oxygen compounds	Organooxygen compounds	Carbohydrates and carbohydrate conjugates
pos	1.077_157.1106	0.0203013	0.0206719	-5.62229	1.68462	Down	Tranexamic acid		C8 H15 N O2	157.111	1.077	C12535	S10482000	HMDB0014447			level4	Organic acids and derivatives	Carboxylic acids and derivatives	Amino acids, peptides, and analogues	NULL
pos	1.298_233.1053	0.0204109	0.00625992	-5.61451	2.20343	Down	(2e)-3-(4-hydroxyphenyl)-n-(4-oxobutyl)acrylamide		C13 H15 N O3	233.105	1.298		S74854115				level4
neg	1.713_326.073	0.0204541	1.81802e-05	-5.61147	4.7404	Down			C9 H18 N4 O5 S2	326.073	1.713						level5
pos	10.496_246.0505	0.0205472	0.0658328	-5.60491	1.18156	Non significant	Glycerophosphoglycerol		C6 H15 O8 P	246.05	10.496	C03274	S388990				level4				NULL
pos	1.08_324.1177	0.0206686	0.036404	-5.59642	1.43885	Down			C12 H24 N2 O4 S2	324.118	1.08						level5
pos	5.733_154.0745	0.0206891	0.0482966	-5.59499	1.31608	Down			C7 H10 N2 O2	154.075	5.733						level5
pos	8.648_207.111	0.0208	0.0749673	-5.58728	1.12513	Non significant	Miglitol		C8 H17 N O5	207.111	8.648	C07708	S390074	HMDB0014634			level4	Organoheterocyclic compounds	Piperidines	null	NULL
neg	7.101_206.9784	0.0208293	6.79712e-05	-5.58524	4.16768	Down	[similar to: (2r)-2,3-dihydroxypropanoic acid; δmass: 100.9518 da]			206.978	7.101						level5
pos	2.423_318.179	0.0208424	0.0175595	-5.58434	1.75549	Down			C16 H31 O2 P S	318.179	2.423						level5
pos	13.623_354.0698	0.0209604	0.0271505	-5.57619	1.56622	Down			C18 H16 N2 O2 P2	354.07	13.623						level5
pos	13.325_604.2708	0.0210087	0.0068477	-5.57287	2.16446	Down			C22 H45 N4 O13 P	604.271	13.325						level5
pos	8.91_333.18	0.0210649	0.00664366	-5.56901	2.17759	Down			C15 H27 N O7	333.18	8.91						level5
neg	13.601_246.0379	0.0210775	0.00332967	-5.56815	2.4776	Down			C9 H10 O8	246.038	13.601						level5
pos	4.479_321.1212	0.0211703	0.0119243	-5.56181	1.92357	Down			C17 H15 N5 O2	321.121	4.479						level5
pos	9.318_223.1058	0.0211784	0.019283	-5.56126	1.71483	Down			C8 H17 N O6	223.106	9.318						level5
pos	0.864_408.2148	0.0212534	0.0165876	-5.55617	1.78022	Down	Cascarillin		C22 H32 O7	408.215	0.864	C09071	S390570	HMDB0036836			level4	Terpenoids	Diterpenoids (C20)	Clerodanes	NULL
pos	9.303_254.979	0.0212772	0.00422639	-5.55455	2.37403	Down			C6 H12 N O2 P3 S	254.979	9.303						level5
neg	6.37_178.0845	0.0212851	0.0010982	-5.55402	2.95932	Down	6-deoxy-3-o-methyl-beta-d-galactopyranose		C7 H14 O5	178.084	6.37	C08235	S390152				level4				NULL
pos	1.062_576.5122	0.0213089	0.00818207	-5.5524	2.08714	Down	Phenolic phthiocerol		C37 H68 O4	576.512	1.062		S26331526				level4
pos	8.795_325.0289	0.021313	0.00793655	-5.55212	2.10037	Down	Urothion		C11 H11 N5 O3 S2	325.029	8.795		S78342	HMDB0002377			level4	Organoheterocyclic compounds	Pteridines and derivatives	Pterins and derivatives
pos	9.228_206.9703	0.0213428	0.307224	-5.55011	0.512545	Non significant			C2 H N5 O5 S	206.97	9.228						level5
pos	9.364_319.1141	0.0214523	0.0041798	-5.54273	2.37884	Down			C20 H18 N O P	319.114	9.364						level5
pos	4.338_174.0909	0.0215831	0.0226122	-5.53396	1.64566	Down			C9 H10 N4	174.091	4.338						level5
neg	1.194_269.9594	0.0216924	0.00166723	-5.52667	2.778	Down			C3 H7 N6 O P S3	269.959	1.194						level5
pos	5.043_169.0967	0.0217263	0.0169805	-5.52442	1.77005	Down			C6 H11 N5 O	169.097	5.043						level5
pos	5.124_264.0612	0.021796	0.0388756	-5.51979	1.41032	Down			C9 H8 N6 O4	264.061	5.124						level5
neg	6.302_244.0698	0.0220066	5.81511e-05	-5.50592	4.23544	Down	Pseudouridine		C9 H12 N2 O6	244.07	6.302	C02067	MReference-333	HMDB0000767	62.2	85.2	level2	Nucleosides, nucleotides, and analogues	Nucleoside and nucleotide analogues	null	map00240 Pyrimidine metabolism;
pos	2.354_366.1793	0.0221129	0.0178478	-5.49897	1.74842	Down	20,21,21-trifluoro-3-methoxy-19-nor-17alpha-pregna-1,3,5(10),20-tetraen-17-ol		C21 H25 F3 O2	366.179	2.354	C15340	S221048				level4				NULL
pos	0.99_387.2157	0.0221396	0.0201272	-5.49723	1.69622	Down			C23 H34 N P S	387.216	0.99						level5
pos	13.024_277.0586	0.0222023	0.00340146	-5.49315	2.46833	Down			C13 H11 N O6	277.059	13.024						level5
pos	1.551_351.1794	0.0222089	0.0303154	-5.49272	1.51834	Down			C17 H25 N3 O5	351.179	1.551						level5
pos	5.115_134.0581	0.0222166	0.003961	-5.49222	2.40219	Down	2,2-bis(hydroxymethyl)propionic acid		C5 H10 O4	134.058	5.115		S70865	HMDB0127615			level4	Organic acids and derivatives	Hydroxy acids and derivatives	Beta hydroxy acids and derivatives
pos	12.969_303.0742	0.0223246	0.00431315	-5.48522	2.36521	Down			C15 H13 N O6	303.074	12.969						level5
pos	9.507_248.0831	0.0223442	0.00662563	-5.48396	2.17877	Down	Pyrimethamine		C12 H13 Cl N4	248.083	9.507	C07391	S4819	HMDB0014350			level4	Organoheterocyclic compounds	Diazines	Pyrimidines and pyrimidine derivatives	NULL
neg	1.092_306.0313	0.0223641	0.00129486	-5.48267	2.88778	Down	4-carboxy-4'-sulfoazobenzene		C13 H10 N2 O5 S	306.031	1.092	C06673	S389929				level4				map00627 Aminobenzoate degradation; map01120 Microbial metabolism in diverse environments;
neg	3.38_731.5578	0.0224108	0.00210613	-5.47966	2.67652	Down	(2s)-n-[(2s,3s,4r,8z)-1-(beta-d-glucopyranosyloxy)-3,4-dihydroxy-8-octadecen-2-yl]-2-hydroxyhexadecanamide		C40 H77 N O10	731.558	3.38		S113381804				level4
pos	1.455_210.083	0.0224992	0.0496483	-5.47398	1.3041	Down	[similar to: (+/-)12(13)-dihome; δmass: -104.1627 da]			210.083	1.455						level5
neg	6.306_307.0657	0.0226354	8.90981e-06	-5.46528	5.05013	Down			C9 H13 N3 O9	307.066	6.306						level5
neg	1.7_258.0855	0.0226518	0.000116288	-5.46423	3.93446	Down	1-(beta-d-ribofuranosyl)thymine		C10 H14 N2 O6	258.086	1.7		S393058	HMDB0000884			level4	Nucleosides, nucleotides, and analogues	Pyrimidine nucleosides	null
pos	0.968_247.1209	0.0227799	0.00319844	-5.45609	2.49506	Down	Fagaramide		C14 H17 N O3	247.121	0.968	C10455	S4445085				level4				NULL
pos	1.885_120.0438	0.0228343	0.0322321	-5.45265	1.49171	Down	Purine		C5 H4 N4	120.044	1.885	C15587	S1015	HMDB0001366			level4	Organoheterocyclic compounds	Imidazopyrimidines	Purines and purine derivatives	NULL
neg	1.913_250.1432	0.0228811	3.5715e-05	-5.4497	4.44715	Down	4760		C12 H18 N4 O2	250.143	1.913		S43536				level4
pos	1.948_131.0585	0.0229455	0.00812003	-5.44565	2.09044	Down	5-aminolevulinate		C5 H9 N O3	131.059	1.948	C00430	BGI128	HMDB0001149	62.6	61.6	level2	Organic acids and derivatives	Carboxylic acids and derivatives	Amino acids, peptides, and analogues	map00260 Glycine, serine and threonine metabolism; map00860 Porphyrin and chlorophyll metabolism; map01100 Metabolic pathways; map01110 Biosynthesis of secondary metabolites; map01120 Microbial metabolism in diverse environments; map02010 ABC transporters;
pos	8.458_309.0177	0.0229841	0.0126964	-5.44322	1.89632	Down	[5-(4-amino-2-oxo-1(2h)-pyrimidinyl)-1,3-oxathiolan-2-yl]methyl dihydrogen phosphate		C8 H12 N3 O6 P S	309.018	8.458		S35031765	HMDB0060641			level4	Nucleosides, nucleotides, and analogues	Nucleoside and nucleotide analogues	null
neg	1.694_321.0813	0.0230572	6.38364e-06	-5.43864	5.19493	Down			C10 H15 N3 O9	321.081	1.694						level5
pos	4.398_297.1073	0.0231076	0.0169805	-5.43549	1.77005	Down	7-methylguanosine		C11 H15 N5 O5	297.107	4.398	C20674	MReference-880	HMDB0001107		82.7	level2	Nucleosides, nucleotides, and analogues	Purine nucleosides	null	NULL
pos	6.923_294.0717	0.0232005	0.00999923	-5.4297	2.00003	Down			C10 H10 N6 O5	294.072	6.923						level5
neg	2.074_173.9655	0.0233524	2.18515e-05	-5.42028	4.66052	Down			C H2 O10	173.965	2.074						level5
pos	9.347_246.0674	0.0233891	0.00651837	-5.41802	2.18586	Down			C9 H14 N2 O4 S	246.067	9.347						level5
neg	7.121_328.1024	0.0235715	6.64622e-05	-5.40681	4.17743	Down	7-hydroxy-6-methyl-8-(1-d-ribityl)lumazine		C12 H16 N4 O7	328.102	7.121	C05995	S20100757	HMDB0004256			level4	Organoheterocyclic compounds	Pteridines and derivatives	null	map00740 Riboflavin metabolism;
neg	0.888_762.5454	0.0237414	0.0156883	-5.39645	1.80442	Down			C37 H74 N6 O10	762.545	0.888						level5
neg	2.071_241.953	0.0238949	8.63565e-07	-5.38715	6.06371	Down			C H4 N6 O3 P2 S	241.953	2.071						level5
pos	9.225_207.1356	0.0240127	0.003961	-5.38006	2.40219	Down				207.136	9.225						level5
pos	5.05_386.1437	0.024262	0.00625992	-5.36516	2.20343	Down			C15 H30 O7 S2	386.144	5.05						level5
pos	10.494_290.0143	0.0243487	0.00571383	-5.36001	2.24307	Down			C7 H6 N4 O9	290.014	10.494						level5
pos	1.298_122.0482	0.0245287	0.0215612	-5.34938	1.66633	Down	Nicotinamide		C6 H6 N2 O	122.048	1.298	C00153	MReference-517	HMDB0001406	37.5	90.4	level1	Organoheterocyclic compounds	Pyridines and derivatives	Pyridinecarboxylic acids and derivatives	map00760 Nicotinate and nicotinamide metabolism; map01100 Metabolic pathways;
pos	10.605_297.0848	0.0245681	0.00539558	-5.34707	2.26796	Down			C13 H15 N O7	297.085	10.605						level5
pos	9.269_338.1225	0.0245857	0.0272592	-5.34604	1.56449	Down			C13 H22 O10	338.123	9.269						level5
pos	2.154_381.1453	0.0246452	0.0101912	-5.34255	1.99177	Down			C15 H29 N O6 P2	381.145	2.154						level5
pos	1.101_303.1338	0.0249778	0.00319844	-5.32321	2.49506	Down	Pipemidic acid		C14 H17 N5 O3	303.134	1.101		S4665	HMDB0041989			level4	Organoheterocyclic compounds	Diazinanes	Piperazines
pos	3.893_311.1844	0.0250658	0.0480014	-5.31813	1.31875	Down			C15 H25 N3 O4	311.184	3.893						level5
pos	9.372_212.0798	0.025317	0.0166529	-5.30375	1.77851	Down			C9 H12 N2 O4	212.08	9.372						level5
pos	3.498_168.055	0.0253594	0.218765	-5.30134	0.660021	Non significant				168.055	3.498						level5
pos	8.458_272.1373	0.025403	0.00422639	-5.29886	2.37403	Down			C14 H25 O P S	272.137	8.458						level5
pos	10.118_96.0213	0.0254591	0.0106792	-5.29568	1.97146	Down	Furfural		C5 H4 O2	96.0213	10.118	C14279	S13863629	HMDB0032914			level4	Organic oxygen compounds	Organooxygen compounds	Carbonyl compounds	map00365 Furfural degradation; map01120 Microbial metabolism in diverse environments;
pos	9.757_341.1698	0.0254896	0.00691238	-5.29395	2.16037	Down			C14 H23 N5 O5	341.17	9.757						level5
pos	3.044_92.0475	0.0255049	0.0115984	-5.29308	1.9356	Down	Glycerin		C3 H8 O3	92.0475	3.044	C00116	S733	HMDB0000131			level4	Organic oxygen compounds	Organooxygen compounds	Carbohydrates and carbohydrate conjugates	map00040 Pentose and glucuronate interconversions; map00052 Galactose metabolism; map00561 Glycerolipid metabolism; map01100 Metabolic pathways; map02010 ABC transporters;
neg	10.114_231.0759	0.0255361	0.0468889	-5.29132	1.32893	Down			C10 H9 N5 O2	231.076	10.114						level5
neg	2.813_181.0235	0.0255429	0.00794514	-5.29093	2.0999	Down			C5 H11 N O2 S2	181.024	2.813						level5
pos	3.044_196.0949	0.0256199	0.0140607	-5.28659	1.85199	Down			C7 H16 O6	196.095	3.044						level5
pos	3.548_159.1262	0.025662	0.0175525	-5.28422	1.75566	Down	Pregabalin		C8 H17 N O2	159.126	3.548		S4589156	HMDB0014375			level4	Organic acids and derivatives	Carboxylic acids and derivatives	Amino acids, peptides, and analogues
neg	2.9_203.0408	0.0257191	0.000295882	-5.28101	3.52888	Down				203.041	2.9						level5
neg	3.391_300.0993	0.0257366	0.000323112	-5.28003	3.49065	Down	Phellopterin		C17 H16 O5	300.099	3.391	C17047	S89052				level4				NULL
pos	9.676_207.057	0.0259513	0.00418752	-5.26805	2.37804	Down	2-acrylamido-2-methyl-1-propane sulfonic acid		C7 H13 N O4 S	207.057	9.676		S58836	HMDB0031200			level4	Organic acids and derivatives	Organic sulfonic acids and derivatives	Organosulfonic acids and derivatives
pos	3.217_230.0791	0.026036	0.00624011	-5.26335	2.20481	Down			C10 H14 O6	230.079	3.217						level5
pos	13.189_221.1013	0.0260457	0.123908	-5.26281	0.9069	Non significant	1-guanidino-1-deoxy-scyllo-inositol		C7 H15 N3 O5	221.101	13.189	C04280	S21864824				level4				map00521 Streptomycin biosynthesis; map01130 Biosynthesis of antibiotics;
pos	6.07_408.1034	0.0260647	0.0440059	-5.26176	1.35649	Down			C11 H24 N2 O12 S	408.103	6.07						level5
pos	3.11_283.1631	0.0262902	0.00748608	-5.24933	2.12575	Down	Cadralazine		C12 H21 N5 O3	283.163	3.11		S2420	HMDB0041845			level4	Organic nitrogen compounds	Organonitrogen compounds	Amines
pos	12.226_313.0798	0.0263315	0.0541735	-5.24707	1.26621	Non significant			C16 H16 N3 P S	313.08	12.226						level5
pos	5.037_313.0563	0.0263416	0.0209042	-5.24652	1.67977	Down	2â€²-deoxy-camp		C10 H12 N5 O5 P	313.056	5.037	C00968	S164186				level4	Nucleic acids	Cyclic nucleotides [Fig]	3',5'-Cyclic nuclcleotides	NULL
neg	1.297_226.1184	0.0263566	0.00218859	-5.24569	2.65984	Down			C8 H14 N6 O2	226.118	1.297						level5
neg	2.137_163.0273	0.0264371	1.10979e-05	-5.24129	4.95476	Down			C8 H5 N O3	163.027	2.137						level5
pos	3.622_460.2186	0.0264468	0.00651837	-5.24076	2.18586	Down	Abediterol		C25 H30 F2 N2 O4	460.219	3.622		S10136846				level4
pos	4.047_717.5384	0.0266498	0.008216	-5.22973	2.08534	Down			C45 H72 N3 O2 P	717.538	4.047						level5
pos	2.94_785.5925	0.0267136	0.056608	-5.22628	1.24712	Non significant	(2r)-2,3-bis[(9e)-9-octadecenoyloxy]propyl 2-(trimethylammonio)ethyl phosphate		C44 H84 N O8 P	785.592	2.94		S8923165				level4
neg	1.941_239.0256	0.0268715	7.58007e-05	-5.21778	4.12033	Down			C10 H9 N O4 S	239.026	1.941						level5
neg	9.675_113.0242	0.026912	0.0295321	-5.21561	1.52971	Down				113.024	9.675						level5
pos	4.736_171.1011	0.0270424	0.00121687	-5.20863	2.91475	Down			C7 H13 N3 O2	171.101	4.736						level5
neg	0.712_219.0533	0.0270503	0.0014625	-5.20821	2.8349	Down	8-methoxykynurenic acid		C11 H9 N O4	219.053	0.712	C05830	S68710	HMDB0060426			level4	Organoheterocyclic compounds	Quinolines and derivatives	Quinoline carboxylic acids	map00380 Tryptophan metabolism;
neg	5.311_104.0475	0.0272734	2.24683e-05	-5.19636	4.64843	Down	3-hydroxybutyric acid		C4 H8 O3	104.047	5.311		MReference-199	HMDB0000357	72.8	96.2	level2
pos	1.156_305.1739	0.0274216	0.0138567	-5.18854	1.85834	Down			C16 H23 N3 O3	305.174	1.156						level5
pos	10.119_126.0319	0.0274532	0.0609194	-5.18688	1.21524	Non significant	Phloroglucinol		C6 H6 O3	126.032	10.119	C02183	MReference-2546	HMDB0013675		67.8	level2	Benzenoids	Phenols	Benzenetriols and derivatives	map00627 Aminobenzoate degradation; map01120 Microbial metabolism in diverse environments;
pos	13.856_323.1844	0.0274781	0.0401574	-5.18557	1.39623	Down			C16 H25 N3 O4	323.184	13.856						level5
pos	5.027_376.1382	0.0275649	0.0337002	-5.18103	1.47237	Down	(+)-riboflavin		C17 H20 N4 O6	376.138	5.027		S6501				level4
neg	2.394_161.048	0.02768	7.98745e-05	-5.17501	4.09759	Down	2-indolylformic acid		C9 H7 N O2	161.048	2.394		S65731	HMDB0002285			level4	Organoheterocyclic compounds	Indoles and derivatives	Indolecarboxylic acids and derivatives
neg	0.913_312.1939	0.0277756	0.00242302	-5.17004	2.61564	Down	1-methyl-n-(9-methyl-9-azabicyclo[3.3.1]non-3-yl)-1h-indazole-3-carboxamide		C18 H24 N4 O	312.194	0.913	C07023	S3390	HMDB0015026			level4	Organoheterocyclic compounds	Benzopyrazoles	Indazoles	NULL
pos	10.492_268.0324	0.0277776	0.0120502	-5.16993	1.919	Down			C10 H8 N2 O7	268.032	10.492					34.4	level5
pos	9.23_436.0883	0.0278401	0.0155222	-5.16669	1.80905	Down			C19 H23 N2 O4 P3	436.088	9.23						level5
pos	5.85_169.0855	0.028051	0.0199567	-5.1558	1.69991	Down	Α-methyl-dl-histidine		C7 H11 N3 O2	169.085	5.85		MReference-792		17.7	36.5	level3
neg	10.241_560.0355	0.0280723	0.00849309	-5.15471	2.07093	Down			C17 H22 O17 P2	560.035	10.241						level5
neg	1.805_98.0482	0.0280851	0.00108507	-5.15405	2.96454	Down	4-imidazolemethanol		C4 H6 N2 O	98.0482	1.805	C05562	S1682				level4				NULL
pos	10.888_349.1273	0.0282602	0.0725034	-5.14508	1.13964	Non significant			C16 H19 N3 O6	349.127	10.888						level5
pos	9.297_340.1382	0.0283336	0.00986217	-5.14134	2.00603	Down	Methyl 2-o-alpha-l-fucopyranosyl-beta-d-galactoside		C13 H24 O10	340.138	9.297	C04698	S389381				level4				NULL
pos	9.32_327.1428	0.0283615	0.00686742	-5.13992	2.16321	Down			C16 H28 N P3	327.143	9.32						level5
pos	10.405_352.1745	0.0286061	0.0113529	-5.12753	1.94489	Down			C16 H24 N4 O5	352.175	10.405						level5
pos	1.911_181.0855	0.0287071	0.0746817	-5.12245	1.12679	Non significant			C8 H11 N3 O2	181.085	1.911						level5
pos	0.914_338.173	0.028805	0.0113416	-5.11754	1.94532	Down	Tmptma		C18 H26 O6	338.173	0.914	C14538	S17649				level4				NULL
pos	9.343_237.0637	0.0288291	0.00788374	-5.11633	2.10327	Down	N-benzoylaspartic acid		C11 H11 N O5	237.064	9.343		S86355	HMDB0034251			level4	Organic acids and derivatives	Carboxylic acids and derivatives	Amino acids, peptides, and analogues
pos	12.19_351.1431	0.0289289	0.0410665	-5.11134	1.38651	Down	Benfluorex		C19 H20 F3 N O2	351.143	12.19		S2228				level4
pos	4.394_355.1603	0.0290313	0.0181397	-5.10625	1.74137	Down			C11 H26 N5 O6 P	355.16	4.394						level5
neg	2.929_230.1268	0.0290695	0.000524236	-5.10435	3.28047	Down	Valyl-4-hydroxyproline		C10 H18 N2 O4	230.127	2.929		S8418431				level4
pos	1.373_115.0635	0.029093	0.00549386	-5.10318	2.26012	Down	Proline		C5 H9 N O2	115.064	1.373	C00148	MReference-560	HMDB0000162	53.1	59.2	level3	Organic acids and derivatives	Carboxylic acids and derivatives	Amino acids, peptides, and analogues	map00330 Arginine and proline metabolism; map00332 Carbapenem biosynthesis; map00401 Novobiocin biosynthesis; map00970 Aminoacyl-tRNA biosynthesis; map01100 Metabolic pathways; map01110 Biosynthesis of secondary metabolites; map01130 Biosynthesis of antibiotics; map01230 Biosynthesis of amino acids; map02010 ABC transporters;
pos	4.422_156.1265	0.0291023	0.0119243	-5.10272	1.92357	Down			C8 H16 N2 O	156.126	4.422						level5
pos	3.114_260.0872	0.029155	0.0195672	-5.10011	1.70847	Down			C15 H18 P2	260.087	3.114						level5
pos	11.42_304.1382	0.0291593	0.0169966	-5.0999	1.76964	Down	Nopaline		C11 H20 N4 O6	304.138	11.42	C01682	S97124				level4				map00330 Arginine and proline metabolism; map02010 ABC transporters;
pos	1.055_415.2781	0.0291872	0.0191007	-5.09852	1.71895	Down			C19 H37 N5 O5	415.278	1.055						level5
pos	0.933_282.1468	0.0292166	0.0128163	-5.09707	1.89224	Down	Artemisinin		C15 H22 O5	282.147	0.933	C09538	S62060				level4	Terpenoids	Sesquiterpenoids (C15)	Others	NULL
neg	2.071_155.955	0.029247	0.00112115	-5.09557	2.95034	Down			C4 H N2 O P S	155.955	2.071						level5
neg	4.986_903.6333	0.0292871	0.000128005	-5.09359	3.89277	Down			C47 H90 N3 O11 P	903.633	4.986						level5
pos	0.749_583.4151	0.0293086	0.0258296	-5.09253	1.58788	Down			C36 H58 N O3 P	583.415	0.749						level5
neg	2.072_233.9323	0.0293111	2.45498e-05	-5.09241	4.60995	Down			C5 H3 N2 O3 P S2	233.932	2.072						level5
pos	9.358_438.186	0.0294307	0.0293449	-5.08653	1.53247	Down			C16 H31 N4 O8 P	438.186	9.358						level5
pos	8.795_273.1325	0.0294466	0.0321005	-5.08575	1.49349	Down			C13 H24 N O P S	273.132	8.795						level5
pos	9.673_517.2181	0.029623	0.056608	-5.07714	1.24712	Non significant			C26 H38 N3 O2 P3	517.218	9.673						level5
neg	4.257_272.111	0.0296927	0.0022888	-5.07375	2.64039	Down			C9 H20 O9	272.111	4.257						level5
neg	1.773_213.1116	0.0297239	2.91748e-06	-5.07223	5.53499	Down			C9 H15 N3 O3	213.112	1.773						level5
pos	3.074_280.106	0.0297553	0.00693621	-5.07071	2.15888	Down	Levosimendan		C14 H12 N6 O	280.106	3.074		S2298414	HMDB0015058			level4	Benzenoids	Benzene and substituted derivatives	Phenylhydrazines
neg	2.654_185.1167	0.0297645	0.00146611	-5.07026	2.83383	Down	Nj5000000		C8 H15 N3 O2	185.117	2.654	C19047	S32837				level4				NULL
pos	1.053_254.1268	0.0297769	0.00728775	-5.06966	2.13741	Down	Midodrine		C12 H18 N2 O4	254.127	1.053	C07890	S4050	HMDB0014356			level4	Benzenoids	Benzene and substituted derivatives	Methoxybenzenes	NULL
neg	0.985_324.1181	0.0298871	2.99984e-05	-5.06433	4.5229	Down			C12 H24 N2 O4 S2	324.118	0.985						level5
pos	0.674_227.9576	0.029952	0.109694	-5.0612	0.959817	Non significant			C6 H N2 O6 P	227.958	0.674						level5
pos	5.922_246.1117	0.0302042	0.0153883	-5.04911	1.81281	Down			C12 H14 N4 O2	246.112	5.922						level5
pos	1.063_765.551	0.0303108	0.00726815	-5.04402	2.13858	Down			C46 H77 N3 O2 P2	765.551	1.063						level5
pos	9.589_273.1437	0.0304173	0.0314664	-5.03896	1.50215	Down			C10 H19 N5 O4	273.144	9.589						level5
pos	9.639_274.1529	0.0306588	0.00788374	-5.02755	2.10327	Down			C13 H26 N2 S2	274.153	9.639						level5
pos	0.674_355.982	0.0307018	0.190587	-5.02554	0.719906	Non significant			C5 H4 N6 O13	355.982	0.674						level5
pos	2.936_236.1161	0.030728	0.00529026	-5.0243	2.27652	Down	Hexobarbital		C12 H16 N2 O3	236.116	2.936	C11723	S3482	HMDB0015444			level4	Organoheterocyclic compounds	Diazines	Pyrimidines and pyrimidine derivatives	NULL
pos	2.176_132.0901	0.0307545	0.014175	-5.02306	1.84848	Down	Ornithine		C5 H12 N2 O2	132.09	2.176	C01602	MReference-531		21.6	38.1	level3				NULL
pos	13.581_365.1586	0.0309491	0.119979	-5.01396	0.920895	Non significant			C17 H23 N3 O6	365.159	13.581						level5
pos	8.194_311.1846	0.0311759	0.0143844	-5.00343	1.84211	Down			C15 H25 N3 O4	311.185	8.194						level5
pos	13.574_521.1963	0.03118	0.0041798	-5.00324	2.37884	Down			C17 H36 N3 O13 P	521.196	13.574				87.7	91.9	level5
neg	3.895_286.1267	0.0312102	0.000105522	-5.00184	3.97666	Down			C10 H22 O9	286.127	3.895						level5
pos	13.249_204.0605	0.0312189	0.00684587	-5.00144	2.16457	Down			C4 H8 N6 O4	204.06	13.249						level5
pos	0.674_250.9739	0.0312272	0.14544	-5.00105	0.837318	Non significant			C6 H7 N O6 P2	250.974	0.674						level5
pos	1.841_249.1942	0.0314457	0.0709034	-4.99099	1.14933	Non significant			C13 H23 N5	249.194	1.841						level5
neg	8.653_197.0328	0.0314812	0.00348942	-4.98937	2.45725	Down	4-hydroxy-3-nitrophenylacetic acid		C8 H7 N O5	197.033	8.653		S394490	HMDB0062403			level4	Benzenoids	Phenols	Nitrophenols
neg	8.688_314.0383	0.0316634	0.0014367	-4.98104	2.84263	Down			C5 H11 N6 O8 P	314.038	8.688						level5
pos	2.642_254.076	0.0316952	0.00993952	-4.97959	2.00263	Down			C8 H20 N2 O P2 S	254.076	2.642						level5
pos	8.19_450.2229	0.0320143	0.0115328	-4.96514	1.93806	Down			C18 H35 N4 O7 P	450.223	8.19						level5
pos	9.33_273.0848	0.0320429	0.0181397	-4.96385	1.74137	Down	8-methyl-8-azabicyclo[3.2.1]oct-3-yl (3s)-1,2-dithiolane-3-carboxylate		C12 H19 N O2 S2	273.085	9.33	C10849	S391301		42.5		level4	Alkaloids	Alkaloids derived from ornithine	Tropane alkaloids	NULL
pos	2.648_384.1388	0.0320496	0.0115984	-4.96355	1.9356	Down	Macrozamin		C13 H24 N2 O11	384.139	2.648	C08504	S20154872				level4				NULL
pos	1.235_520.2	0.0321751	0.0191007	-4.95791	1.71895	Down			C15 H32 N6 O14	520.2	1.235						level5
pos	1.109_198.9684	0.0321907	0.00993952	-4.95721	2.00263	Down			C5 H N3 O4 S	198.968	1.109						level5
pos	13.669_422.1325	0.0322664	0.0113416	-4.95382	1.94532	Down	Cystothiazole a		C20 H26 N2 O4 S2	422.132	13.669	C15712	S4581240				level4				NULL
pos	9.124_269.1376	0.0322797	0.00728775	-4.95323	2.13741	Down			C14 H24 N P S	269.138	9.124						level5
pos	1.269_310.143	0.032341	0.0612294	-4.95049	1.21304	Non significant	Lersivirine		C17 H18 N4 O2	310.143	1.269		S10705150				level4
pos	0.672_209.9468	0.0324577	0.111937	-4.9453	0.951027	Non significant	[similar to: 8-hydroxymirtazapine; δmass: -71.2060 da]			209.947	0.672						level5
pos	0.755_310.1779	0.0325389	0.00691238	-4.94169	2.16037	Down	Botrydial		C17 H26 O5	310.178	0.755	C09622	S161498				level4	PR Prenol Lipids	PR01 Isoprenoids	PR0103 C15 isoprenoids (sesquiterpenes)	NULL
neg	8.793_190.0482	0.0325952	2.65489e-05	-4.9392	4.57595	Down	3-dehydroquinic acid		C7 H10 O6	190.048	8.793	C00944	S388474	HMDB0012710			level4	Organic acids and derivatives	Hydroxy acids and derivatives	Alpha hydroxy acids and derivatives	map00400 Phenylalanine, tyrosine and tryptophan biosynthesis; map01100 Metabolic pathways; map01110 Biosynthesis of secondary metabolites; map01130 Biosynthesis of antibiotics; map01230 Biosynthesis of amino acids;
pos	6.355_230.0307	0.0327645	0.0236517	-4.93172	1.62614	Down			C4 H11 N2 O7 P	230.031	6.355						level5
neg	2.342_362.0748	0.0327748	0.00132735	-4.93127	2.87701	Down			C17 H10 N6 O4	362.075	2.342						level5
neg	2.273_257.1014	0.0328433	0.000134462	-4.92826	3.8714	Down	Benserazide		C10 H15 N3 O5	257.101	2.273		S2237				level4
pos	5.684_226.0245	0.0329519	0.0126093	-4.9235	1.89931	Down	(~226~ra)radium		[226]Ra	226.024	5.684		S8053588				level4
neg	6.601_310.1203	0.0329881	3.15803e-05	-4.92191	4.50058	Down	Porphine		C20 H14 N4	310.12	6.601	C05113	S10447586				level4
neg	2.234_115.0094	0.0330933	3.88301e-05	-4.91732	4.41083	Down			C4 H5 N O S	115.009	2.234						level5
pos	8.657_160.031	0.0331861	0.0213964	-4.91328	1.66966	Down			C5 H8 N2 O2 S	160.031	8.657						level5
pos	1.571_211.0847	0.0332331	0.0900944	-4.91124	1.0453	Non significant	3-methoxytyrosine		C10 H13 N O4	211.085	1.571		BGI102	HMDB0001434	9.1		level3	Organic acids and derivatives	Carboxylic acids and derivatives	Amino acids, peptides, and analogues
pos	2.869_743.5464	0.0332967	0.00910638	-4.90848	2.04065	Down	Dioleoylphosphatidylethanolamine		C41 H78 N O8 P	743.546	2.869		S4743651				level4
pos	2.238_276.1474	0.033415	0.00691238	-4.90336	2.16037	Down			C15 H20 N2 O3	276.147	2.238						level5
pos	9.314_444.0122	0.0338892	0.00797661	-4.88303	2.09818	Down			C7 H18 N4 O12 P2 S	444.012	9.314						level5
neg	2.074_301.9198	0.0339431	0.00108605	-4.88074	2.96415	Down			C2 H4 N6 O4 P2 S2	301.92	2.074						level5
pos	0.746_325.298	0.0340937	0.0346583	-4.87435	1.46019	Down	Oleoyl ethanolamide		C20 H39 N O2	325.298	0.746	C20792	MReference-6838	HMDB0002088		93.8	level2	Organic nitrogen compounds	Organonitrogen compounds	Amines
pos	3.749_152.0952	0.0341366	0.0171488	-4.87254	1.76577	Down	Isopropyl methoxy pyrazine		C8 H12 N2 O	152.095	3.749		S30649	HMDB0040340			level4	Organoheterocyclic compounds	Diazines	Pyrazines
neg	1.343_326.1271	0.0342225	0.0006877	-4.86891	3.1626	Down	Cyclo(l-tyrosyl-l-tyrosine)		C18 H18 N2 O4	326.127	1.343	C20516	S9442361				level4				NULL
neg	6.493_277.1164	0.0343494	8.68846e-05	-4.86357	4.06106	Down	Entecavir		C12 H15 N5 O3	277.116	6.493		S135679	HMDB0014585			level4	Nucleosides, nucleotides, and analogues	Nucleoside and nucleotide analogues	null
pos	5.418_209.1026	0.0345597	0.154261	-4.85477	0.811743	Non significant				209.103	5.418						level5
pos	9.673_353.1222	0.0348086	0.121401	-4.84441	0.915778	Non significant	Boc-asn-onp		C15 H19 N3 O7	353.122	9.673	C02138	S388734				level4				NULL
pos	1.849_269.174	0.0349959	0.00788374	-4.83667	2.10327	Down			C13 H23 N3 O3	269.174	1.849						level5
pos	8.99_279.1219	0.035076	0.0103474	-4.83337	1.98517	Down	Asn-phe		C13 H17 N3 O4	279.122	8.99		S16568265	HMDB0028738			level4	Organic acids and derivatives	Carboxylic acids and derivatives	Amino acids, peptides, and analogues
pos	12.172_273.0961	0.0351582	0.10547	-4.82999	0.976869	Non significant			C10 H15 N3 O6	273.096	12.172						level5
pos	3.06_282.0964	0.0352434	0.0879106	-4.8265	1.05596	Non significant	1,4-d-xylobiose		C10 H18 O9	282.096	3.06	C01630	S388631	HMDB0029894			level4	Carbohydrates	Oligosaccharides [Fig]	Disaccharides	map02010 ABC transporters;
neg	11.982_256.0587	0.0353357	0.0109271	-4.82273	1.9615	Down	Piscidic acid		C11 H12 O7	256.059	11.982		S107741	HMDB0030809			level4	Phenylpropanoids and polyketides	Phenylpropanoic acids	null
pos	1.459_377.195	0.0353532	0.0402708	-4.82201	1.39501	Down			C17 H32 N O6 P	377.195	1.459						level5
neg	6.607_245.9893	0.0354854	0.00270639	-4.81663	2.56761	Down			C4 H11 N2 O4 P S2	245.989	6.607						level5
pos	13.237_251.0429	0.0355038	0.0175595	-4.81588	1.75549	Down			C11 H9 N O6	251.043	13.237						level5
pos	8.708_223.0708	0.03557	0.00812003	-4.8132	2.09044	Down			C8 H9 N5 O3	223.071	8.708						level5
pos	10.319_363.1429	0.0355922	0.0275323	-4.8123	1.56016	Down			C18 H25 N3 O S2	363.143	10.319						level5
pos	6.774_433.244	0.0356304	0.0121326	-4.81075	1.91604	Down			C19 H35 N3 O8	433.244	6.774						level5
pos	0.668_360.9771	0.0356307	0.16212	-4.81074	0.790163	Non significant			C8 H11 N O11 S2	360.977	0.668						level5
neg	2.069_198.0019	0.0356322	1.18065e-05	-4.81067	4.92788	Down	(2-[2-ketopropylthio]ethanesulfonate		C5 H10 O4 S2	198.002	2.069	C11497	S391495				level4				NULL
neg	6.881_149.015	0.0358783	1.27306e-05	-4.80074	4.89515	Down			C4 H7 N O3 S	149.015	6.881						level5
neg	11.573_251.0433	0.0360358	0.00509566	-4.79443	2.2928	Down			C11 H9 N O6	251.043	11.573						level5
neg	2.074_257.9686	0.0361233	0.000169049	-4.79092	3.77199	Down			C6 H10 O5 S3	257.969	2.074						level5
pos	8.587_299.1957	0.0362819	0.0166268	-4.78461	1.77919	Down			C13 H25 N5 O3	299.196	8.587						level5
neg	1.347_324.1325	0.036398	7.46112e-05	-4.78	4.1272	Down	2-oxo-3-(phosphonooxy)propyl decanoate		C13 H25 O7 P	324.132	1.347		S30776594	HMDB0011675			level4	Organic oxygen compounds	Organooxygen compounds	Carbonyl compounds
pos	2.034_258.1005	0.0364085	0.0267418	-4.77958	1.57281	Down			C14 H14 N2 O3	258.101	2.034						level5
pos	13.36_316.1494	0.0364296	0.0937194	-4.77874	1.02817	Non significant	Prifelone		C19 H24 O2 S	316.149	13.36		S64794				level4
pos	9.334_373.1584	0.0365289	0.00623279	-4.77482	2.20532	Down			C13 H27 N O11	373.158	9.334						level5
neg	5.337_242.1269	0.0366522	0.000159317	-4.76996	3.79774	Down			C11 H18 N2 O4	242.127	5.337						level5
pos	0.959_281.1739	0.0366625	0.0166412	-4.76955	1.77881	Down			C14 H23 N3 O3	281.174	0.959						level5
pos	0.674_357.9727	0.0368495	0.110493	-4.76221	0.956665	Non significant				357.973	0.674						level5
neg	2.073_265.9893	0.037058	6.79712e-05	-4.75407	4.16768	Down			C4 H6 N6 O4 S2	265.989	2.073						level5
pos	9.386_297.1433	0.0370843	0.0019493	-4.75305	2.71012	Down			C12 H19 N5 O4	297.143	9.386						level5
neg	4.26_297.1078	0.0371232	8.90981e-06	-4.75153	5.05013	Down	2'-o-methylguanosine		C11 H15 N5 O5	297.108	4.26		MReference-164			83.2	level2
neg	1.189_184.982	0.0372417	1.18339e-05	-4.74694	4.92687	Down			C3 H7 N O4 S2	184.982	1.189						level5
pos	12.265_335.1115	0.037252	0.00549386	-4.74654	2.26012	Down			C15 H17 N3 O6	335.111	12.265						level5
neg	2.238_158.9993	0.0373297	1.09976e-05	-4.74353	4.9587	Down			C5 H5 N O3 S	158.999	2.238						level5
neg	13.011_250.0326	0.0375275	0.000567287	-4.73591	3.2462	Down	Allyl (2e)-3-(allylsulfanyl)-2-propen-1-yl sulfate		C9 H14 O4 S2	250.033	13.011		S9153086	HMDB0039464			level4	Organic acids and derivatives	Organic sulfuric acids and derivatives	Sulfuric acid esters
pos	4.709_338.1589	0.0375631	0.00748608	-4.73454	2.12575	Down			C15 H22 N4 O5	338.159	4.709						level5
pos	10.118_84.0212	0.037579	0.0574264	-4.73393	1.24089	Non significant	Lu3453000		C4 H4 O2	84.0212	10.118	C17601	S9917	HMDB0032330			level4	Organoheterocyclic compounds	Dihydrofurans	Furanones	NULL
pos	8.809_400.2319	0.0376496	0.0782487	-4.73122	1.10652	Non significant			C17 H36 O10	400.232	8.809						level5
pos	5.637_251.0907	0.0376946	0.0657791	-4.7295	1.18191	Non significant			C11 H13 N3 O4	251.091	5.637						level5
pos	3.536_166.0844	0.0377325	0.0286695	-4.72805	1.54258	Down			C6 H14 O5	166.084	3.536						level5
neg	8.689_246.0507	0.0379379	0.000513906	-4.72021	3.28912	Down	Glycerophosphoglycerol		C6 H15 O8 P	246.051	8.689	C03274	S388990				level4				NULL
pos	8.894_255.1947	0.0379613	0.00397524	-4.71933	2.40064	Down			C13 H25 N3 O2	255.195	8.894						level5
pos	9.293_341.1586	0.0381642	0.0201002	-4.71164	1.6968	Down			C15 H23 N3 O6	341.159	9.293						level5
neg	8.848_216.0362	0.0381949	0.00140534	-4.71048	2.85222	Down				216.036	8.848						level5
pos	7.425_214.0568	0.0382402	0.00914303	-4.70877	2.03891	Down	1-methyl-3-(2-thiazolyl)-1h-indole		C12 H10 N2 S	214.057	7.425		S9450932	HMDB0034965			level4	Organoheterocyclic compounds	Indoles and derivatives	N-alkylindoles
pos	9.173_231.0746	0.0383547	0.0621334	-4.70445	1.20667	Non significant	N2-succinyl-l-glutamic acid 5-semialdehyde		C9 H13 N O6	231.075	9.173	C05932	S389690	HMDB0001180			level4	Organic acids and derivatives	Carboxylic acids and derivatives	Amino acids, peptides, and analogues	map00330 Arginine and proline metabolism; map01100 Metabolic pathways;
pos	1.72_188.0688	0.0383661	0.0227746	-4.70402	1.64255	Down	1778635		C8 H12 O5	188.069	1.72	C16589	S129557				level4	Organic acids	Carboxylic acids [Fig]	2-Oxocarboxylic acids	map00680 Methane metabolism; map01120 Microbial metabolism in diverse environments; map01210 2-Oxocarboxylic acid metabolism;
pos	3.304_389.1949	0.0385713	0.0224404	-4.69633	1.64897	Down	Cilazaprilat		C20 H27 N3 O5	389.195	3.304	C17309	S58300				level4				NULL
pos	13.068_309.0709	0.0385885	0.00651837	-4.69568	2.18586	Down			C11 H11 N5 O6	309.071	13.068						level5
pos	9.156_297.1322	0.0387246	0.0175595	-4.6906	1.75549	Down			C13 H19 N3 O5	297.132	9.156						level5
pos	1.051_354.2253	0.038808	0.0156695	-4.6875	1.80494	Down			C17 H30 N4 O4	354.225	1.051						level5
pos	1.705_230.0693	0.0390682	0.0254293	-4.67786	1.59467	Down			C12 H10 N2 O3	230.069	1.705						level5
pos	7.069_262.2158	0.0391486	0.00887004	-4.67489	2.05207	Down			C15 H26 N4	262.216	7.069						level5
neg	5.583_146.0582	0.0391866	0.000195834	-4.6735	3.70811	Down	Mono-methyl glutarate		C6 H10 O4	146.058	5.583		BGI622		79.7	79.3	level2
pos	1.045_310.1991	0.0392529	0.0134381	-4.67106	1.87166	Down			C15 H26 N4 O3	310.199	1.045						level5
pos	10.792_368.1794	0.0394159	0.0213964	-4.66508	1.66966	Down			C14 H28 N2 O9	368.179	10.792						level5
pos	5.301_193.1219	0.0396391	0.0128063	-4.65693	1.89258	Down			C10 H15 N3 O	193.122	5.301						level5
neg	2.043_195.0898	0.0396853	0.000199965	-4.65525	3.69905	Down	Metirosine		C10 H13 N O3	195.09	2.043	C07921	S390103	HMDB0014903			level4	Phenylpropanoids and polyketides	Phenylpropanoic acids	null	NULL
pos	9.676_425.1911	0.0397179	0.0730881	-4.65407	1.13615	Non significant			C20 H32 N3 O3 P S	425.191	9.676						level5
neg	3.533_111.0323	0.0397561	9.90493e-07	-4.65268	6.00415	Down	Pyrrole-2-carboxylate		C5 H5 N O2	111.032	3.533	C05942	BGI492	HMDB0004230	93.3	90.4	level1	Organoheterocyclic compounds	Pyrroles	Pyrrole carboxylic acids and derivatives	map00330 Arginine and proline metabolism;
pos	2.833_260.0872	0.0398501	0.0213964	-4.64927	1.66966	Down			C7 H12 N6 O5	260.087	2.833						level5
pos	0.857_250.9739	0.0399176	0.273274	-4.64683	0.563402	Non significant			C7 H7 Cl N O5 P	250.974	0.857						level5
pos	3.39_294.059	0.0399858	0.0166412	-4.64437	1.77881	Down			C10 H14 O10	294.059	3.39						level5
pos	7.49_290.159	0.0404604	0.0216934	-4.62734	1.66367	Down			C11 H22 N4 O5	290.159	7.49						level5
pos	6.172_264.1223	0.040492	0.027092	-4.62622	1.56716	Down	Ulodesine		C12 H16 N4 O3	264.122	6.172		S394413				level4
pos	1.497_256.1788	0.0406535	0.0321005	-4.62048	1.49349	Down			C13 H24 N2 O3	256.179	1.497						level5
neg	6.615_230.0154	0.0407	0.00111014	-4.61883	2.95462	Down				230.015	6.615						level5
pos	1.057_588.5123	0.0408411	0.0117393	-4.61384	1.93036	Down	(9z,11r,12z,15z)-11-(icosanoyloxy)-9,12,15-octadecatrienoic acid		C38 H68 O4	588.512	1.057		S113371110				level4
neg	2.072_102.0319	0.0409149	0.00285878	-4.61123	2.54382	Down	2-oxobutyric acid		C4 H6 O3	102.032	2.072	C00109	MReference-180	HMDB0000005	75.6	90.7	level2	Organic acids and derivatives	Keto acids and derivatives	Short-chain keto acids and derivatives	map00260 Glycine, serine and threonine metabolism; map00270 Cysteine and methionine metabolism; map00290 Valine, leucine and isoleucine biosynthesis; map00640 Propanoate metabolism; map00660 C5-Branched dibasic acid metabolism; map01100 Metabolic pathways; map01110 Biosynthesis of secondary metabolites; map01130 Biosynthesis of antibiotics; map01210 2-Oxocarboxylic acid metabolism; map01230 Biosy…
pos	9.987_341.1698	0.0409939	0.0172176	-4.60845	1.76403	Down			C14 H23 N5 O5	341.17	9.987						level5
pos	1.493_242.1632	0.0410229	0.036587	-4.60743	1.43667	Down			C12 H22 N2 O3	242.163	1.493						level5
pos	0.95_399.2835	0.0413035	0.0124377	-4.59759	1.90526	Down			C19 H37 N5 O4	399.284	0.95						level5
pos	9.485_285.1799	0.041376	0.0914279	-4.59506	1.03892	Non significant			C12 H23 N5 O3	285.18	9.485						level5
pos	7.418_230.0307	0.0414899	0.0128163	-4.5911	1.89224	Down			C5 H7 N6 O3 P	230.031	7.418						level5
pos	10.321_307.1055	0.0419374	0.0657602	-4.57562	1.18204	Non significant			C15 H17 N O6	307.106	10.321						level5
neg	1.262_140.0588	0.0419735	0.00163961	-4.57438	2.78526	Down	Gaboxadol		C6 H8 N2 O2	140.059	1.262	C13693	S3330				level4				NULL
pos	5.81_835.5642	0.0419764	0.0228301	-4.57428	1.64149	Down			C43 H81 N O14	835.564	5.81						level5
pos	8.879_299.1957	0.0423024	0.03561	-4.56312	1.44843	Down			C13 H25 N5 O3	299.196	8.879						level5
pos	1.058_459.3046	0.0425343	0.0275619	-4.55523	1.55969	Down			C21 H41 N5 O6	459.305	1.058						level5
neg	2.341_232.0406	0.0426561	3.49942e-05	-4.5511	4.456	Down	4-ethyl-2-methoxyphenyl hydrogen sulfate		C9 H12 O5 S	232.041	2.341		S74852087	HMDB0127988			level4	Organic acids and derivatives	Organic sulfuric acids and derivatives	Arylsulfates
pos	1.034_185.1055	0.0427769	0.0181792	-4.54702	1.74042	Down	Ecgonine		C9 H15 N O3	185.106	1.034	C10858	MReference-2066	HMDB0006548		66.7	level2	Alkaloids and derivatives	Tropane alkaloids	null
pos	4.563_299.1481	0.0428075	0.0269887	-4.54599	1.56882	Down			C15 H26 N O P S	299.148	4.563						level5
pos	5.139_248.1274	0.0428636	0.0170799	-4.5441	1.76751	Down	(3s,9as)-3-(1h-imidazol-5-ylmethyl)tetrahydro-2h-pyrido[1,2-a]pyrazine-1,4(3h,6h)-dione		C12 H16 N4 O2	248.127	5.139		S58646	HMDB0002053			level4	Organic acids and derivatives	Carboxylic acids and derivatives	Amino acids, peptides, and analogues
pos	2.842_302.1478	0.0430249	0.00319844	-4.53868	2.49506	Down	5-oxidanidyl-5-oxidanylidenenorvalylarginine		C11 H20 N5 O5	302.148	2.842		S35031909				level4
pos	5.279_250.1431	0.0430251	0.0192797	-4.53868	1.7149	Down	4760		C12 H18 N4 O2	250.143	5.279		S43536			38.8	level4
pos	1.494_185.048	0.043206	0.045162	-4.53262	1.34523	Down			C11 H7 N O2	185.048	1.494						level5
pos	1.058_777.552	0.043284	0.00993952	-4.53002	2.00263	Down	O-{hydroxy[(2r)-2-(nonadecanoyloxy)-3-(palmitoyloxy)propoxy]phosphoryl}-l-serine		C41 H80 N O10 P	777.552	1.058		S59695402				level4
pos	0.978_443.3096	0.0435209	0.0304622	-4.52215	1.51624	Down			C21 H41 N5 O5	443.31	0.978						level5
pos	8.899_245.0899	0.0435405	0.109371	-4.5215	0.961096	Non significant			C10 H15 N O6	245.09	8.899						level5
pos	2.821_156.0538	0.0439003	0.0334537	-4.50962	1.47556	Down	Pentoxyl		C6 H8 N2 O3	156.054	2.821		S8635	HMDB0000544			level4	Organoheterocyclic compounds	Diazines	Pyrimidines and pyrimidine derivatives
pos	0.689_329.9415	0.0440153	0.100394	-4.50585	0.998294	Non significant			C6 H8 Cl N4 O4 P S2	329.942	0.689						level5
pos	6.024_257.2104	0.0441466	0.0181397	-4.50155	1.74137	Down			C13 H27 N3 O2	257.21	6.024						level5
pos	5.823_236.1274	0.0443192	0.0325644	-4.49593	1.48726	Down	1,3-dipropylxanthine		C11 H16 N4 O2	236.127	5.823		S148082				level4
pos	5.45_173.0316	0.0444472	0.0124979	-4.49176	1.90316	Down			C6 H7 N O5	173.032	5.45				59.7		level5
pos	2.951_259.1057	0.0445647	0.0131332	-4.48796	1.88163	Down	Proacacipetalin		C11 H17 N O6	259.106	2.951	C08338	S570899				level4	Amino acid related compounds	Cyanogenic glucosides	Cyanogenic glucosides derived from leucine	NULL
pos	11.317_370.1964	0.0446254	0.0996102	-4.48599	1.0017	Non significant			C13 H31 N4 O6 P	370.196	11.317						level5
pos	8.959_133.0741	0.0448815	0.145211	-4.47774	0.837999	Non significant	2-hydroxy-n-(2-hydroxyethyl)propionamide		C5 H11 N O3	133.074	8.959		S86153	HMDB0032356			level4	Organic nitrogen compounds	Organonitrogen compounds	Amines
pos	0.658_414.0355	0.045104	0.0448018	-4.4706	1.3487	Down			C20 H16 Cl N2 O2 P S	414.036	0.658						level5
pos	8.989_220.0074	0.0452392	0.00854306	-4.46628	2.06839	Down			C4 H4 N4 O7	220.007	8.989						level5
neg	0.999_276.1474	0.0452553	0.0013706	-4.46577	2.86309	Down			C15 H20 N2 O3	276.147	0.999						level5
neg	2.076_325.9563	0.0454751	0.00104059	-4.45878	2.98272	Down			C5 H8 N6 O3 P2 S2	325.956	2.076						level5
pos	1.037_216.0901	0.0460504	0.0242885	-4.44064	1.6146	Down	1,2,3,4-tetrahydro-î²-carboline-3-carboxylic acid		C12 H12 N2 O2	216.09	1.037		S88749	HMDB0035665			level4	Organoheterocyclic compounds	Indoles and derivatives	Pyridoindoles
pos	1.098_276.1473	0.0460853	0.00325944	-4.43955	2.48686	Down			C15 H20 N2 O3	276.147	1.098						level5
pos	1.027_274.1528	0.0461857	0.0449965	-4.43641	1.34682	Down	[similar to: vincristine; δmass: -550.2468 da]			274.153	1.027						level5
pos	13.496_365.1586	0.0462083	0.215162	-4.4357	0.667233	Non significant			C17 H23 N3 O6	365.159	13.496						level5
pos	6.219_343.153	0.0467713	0.0105266	-4.41823	1.97771	Down	N1-(2,4-dimethoxybenzyl)-n2-[2-(pyridin-2-yl)ethyl]oxalamide		C18 H21 N3 O4	343.153	6.219		S9914115	HMDB0032224			level4	Organic acids and derivatives	Carboxylic acids and derivatives	Amino acids, peptides, and analogues
pos	12.138_287.1116	0.0473346	0.0594355	-4.40096	1.22595	Non significant	N-ribosylhistidine		C11 H17 N3 O6	287.112	12.138		S112711	HMDB0002089			level4	Organic acids and derivatives	Carboxylic acids and derivatives	Amino acids, peptides, and analogues
pos	4.982_326.1338	0.0474293	0.0196515	-4.39808	1.70661	Down			C12 H18 N6 O5	326.134	4.982						level5
pos	9.502_352.1745	0.0475414	0.0197776	-4.39467	1.70383	Down			C16 H24 N4 O5	352.175	9.502						level5
pos	3.07_133.0894	0.047849	0.123792	-4.38537	0.907308	Non significant	Nx4900000		C9 H11 N	133.089	3.07		S6779	HMDB0012489			level4	Organoheterocyclic compounds	Tetrahydroisoquinolines	null
neg	7.883_169.9712	0.048118	0.00042835	-4.37728	3.3682	Down			C3 H6 O4 S2	169.971	7.883						level5
neg	6.955_212.0091	0.0481411	8.02635e-05	-4.37659	4.09548	Down	2-phosphinomethylmalic acid		C5 H9 O7 P	212.009	6.955	C17947	S30791556		19.4		level4				map00440 Phosphonate and phosphinate metabolism; map01130 Biosynthesis of antibiotics;
pos	4.319_112.0638	0.0481804	0.03561	-4.37541	1.44843	Down			C5 H8 N2 O	112.064	4.319						level5
pos	4.919_238.0447	0.0482249	0.0119601	-4.37408	1.92227	Down			C7 H14 N2 O3 S2	238.045	4.919						level5
neg	4.535_306.0857	0.0484506	5.7536e-05	-4.36734	4.24006	Down			C15 H10 N6 O2	306.086	4.535						level5
pos	0.893_294.2042	0.0484649	0.0554147	-4.36692	1.25638	Non significant			C15 H26 N4 O2	294.204	0.893						level5
pos	2.58_130.0382	0.0485706	0.0278321	-4.36377	1.55545	Down	Ureidoacrylic acid		C4 H6 N2 O3	130.038	2.58	C20254	S26331743				level4				map00240 Pyrimidine metabolism;
neg	6.844_198.0297	0.048622	8.09657e-06	-4.36225	5.0917	Down			C5 H11 O6 P	198.03	6.844						level5
neg	1.017_322.1168	0.048702	0.0135792	-4.35987	1.86713	Down	Binapacryl		C15 H18 N2 O6	322.117	1.017	C19022	S9817				level4				NULL
neg	1.422_304.0911	0.0488387	0.000139491	-4.35583	3.85546	Down	Spaglumic acid		C11 H16 N2 O8	304.091	1.422		S5065				level4
pos	1.036_278.1098	0.0490605	0.0411769	-4.34929	1.38535	Down	1912416		C22 H14	278.11	1.036	C14325	S5678				level4				NULL
pos	7.78_242.1268	0.0490782	0.0725163	-4.34877	1.13956	Non significant			C11 H18 N2 O4	242.127	7.78						level5
pos	3.98_174.0156	0.0493415	0.0254169	-4.34106	1.59488	Down	Dehydroascorbic acid		C6 H6 O6	174.016	3.98	C05422	S812	HMDB0001264	78.8		level4	Organoheterocyclic compounds	Lactones	Gamma butyrolactones	map00053 Ascorbate and aldarate metabolism; map00480 Glutathione metabolism; map01100 Metabolic pathways;
neg	9.042_384.0575	0.0494847	0.00739314	-4.33687	2.13117	Down	Phenyliodoundecynoate		C17 H21 I O2	384.058	9.042		S4619				level4
pos	3.623_424.1814	0.0495333	0.0642602	-4.33546	1.19206	Non significant	Clindamycin		C18 H33 Cl N2 O5 S	424.181	3.623	C06914	S393915	HMDB0015321			level4	Organic acids and derivatives	Carboxylic acids and derivatives	Amino acids, peptides, and analogues	NULL
pos	12.435_336.0957	0.0495585	0.113516	-4.33472	0.944943	Non significant			C15 H16 N2 O7	336.096	12.435					35.3	level5
neg	2.352_92.0628	0.0495712	0.000249034	-4.33435	3.60374	Down	Toluene		C7 H8	92.0628	2.352	C01455	S1108	HMDB0034168			level4	Benzenoids	Benzene and substituted derivatives	Toluenes	map00623 Toluene degradation; map01100 Metabolic pathways; map01120 Microbial metabolism in diverse environments; map01220 Degradation of aromatic compounds;
pos	8.907_360.2007	0.0495845	0.0513397	-4.33397	1.28955	Non significant			C15 H28 N4 O6	360.201	8.907						level5
neg	0.871_310.0956	0.0500549	0.0712146	-4.32034	1.14743	Non significant			C18 H10 N6	310.096	0.871						level5
pos	1.056_202.1321	0.0501404	0.0134381	-4.31788	1.87166	Down	Mfcd00025555		C9 H18 N2 O3	202.132	1.056		S227831				level4
pos	10.991_530.2474	0.0502268	0.0368173	-4.3154	1.43395	Down	(2r)-2-hydroxy-3-[(hydroxy{[(1s,2r,3r,4s,5s,6r)-2,3,4,5,6-pentahydroxycyclohexyl]oxy}phosphoryl)oxy]propyl tridecanoate		C22 H43 O12 P	530.247	10.991		S57618021				level4
pos	11.006_153.1268	0.0505907	0.00999923	-4.30498	2.00003	Down			C8 H15 N3	153.127	11.006						level5
pos	0.964_189.1368	0.0506159	0.0120534	-4.30426	1.91889	Down			C9 H19 N O3	189.137	0.964						level5
pos	1.028_305.1739	0.0509561	0.00572477	-4.2946	2.24224	Down			C16 H23 N3 O3	305.174	1.028						level5
pos	9.485_212.0798	0.0515768	0.0790473	-4.27713	1.10211	Non significant			C9 H12 N2 O4	212.08	9.485						level5
neg	2.224_262.153	0.0516062	1.46004e-05	-4.27631	4.83564	Down			C11 H22 N2 O5	262.153	2.224						level5
neg	1.417_321.0813	0.0523291	6.29649e-06	-4.25624	5.2009	Down			C12 H22 N O3 P3	321.081	1.417						level5
neg	6.606_145.0378	0.052357	2.99984e-05	-4.25547	4.5229	Down	2-keto-glutaramic acid		C5 H7 N O4	145.038	6.606	C00940	S47	HMDB0001552			level4	Organic acids and derivatives	Keto acids and derivatives	Short-chain keto acids and derivatives	map00250 Alanine, aspartate and glutamate metabolism;
pos	12.192_272.1008	0.0526686	0.112098	-4.24691	0.950402	Non significant			C11 H16 N2 O6	272.101	12.192						level5
pos	2.729_214.132	0.0527677	0.017967	-4.2442	1.74552	Down	Valylproline		C10 H18 N2 O3	214.132	2.729		MReference-773	HMDB0029135	13.5	39.9	level3	Organic acids and derivatives	Carboxylic acids and derivatives	Amino acids, peptides, and analogues
pos	9.022_309.1211	0.0528863	0.0885606	-4.24096	1.05276	Non significant			C16 H15 N5 O2	309.121	9.022						level5
pos	13.854_142.1473	0.0531574	0.0649928	-4.23359	1.18713	Non significant			C8 H18 N2	142.147	13.854						level5
pos	8.43_330.2015	0.0531912	0.0136062	-4.23267	1.86626	Down			C13 H26 N6 O4	330.202	8.43						level5
pos	7.498_271.1282	0.0532191	0.0115328	-4.23191	1.93806	Down			C10 H17 N5 O4	271.128	7.498						level5
pos	8.462_173.0432	0.0533199	0.139094	-4.22918	0.85669	Non significant	L-azaserine		C5 H7 N3 O4	173.043	8.462	C19194	S16735688				level4				NULL
neg	3.305_208.0963	0.0534026	3.8861e-05	-4.22695	4.41049	Down	(1r,2s)-1-(7,8-dihydro-6-pteridinyl)-1,2-propanediol		C9 H12 N4 O2	208.096	3.305		S389864				level4
pos	1.559_281.1739	0.0534284	0.0267533	-4.22625	1.57262	Down			C14 H23 N3 O3	281.174	1.559						level5
pos	2.966_786.5961	0.0536475	0.0780593	-4.22034	1.10758	Non significant			C37 H83 N6 O9 P	786.596	2.966						level5
pos	1.51_230.0693	0.0540248	0.0440588	-4.21024	1.35597	Down			C12 H10 N2 O3	230.069	1.51						level5
pos	1.527_130.0633	0.054172	0.0181792	-4.20631	1.74042	Down	(hydroxyethyl)methacrylate		C6 H10 O3	130.063	1.527	C14530	S12791				level4				NULL
pos	8.895_295.1643	0.054262	0.0769464	-4.20392	1.11381	Non significant			C12 H25 N O7	295.164	8.895						level5
pos	5.078_333.1536	0.0543519	0.00991504	-4.20153	2.00371	Down	Tropatepine		C22 H23 N S	333.154	5.078		S171431				level4
pos	0.738_294.183	0.0543636	0.0341993	-4.20122	1.46598	Down	Embelin		C17 H26 O4	294.183	0.738	C10342	S3105				level4				NULL
pos	3.389_520.3934	0.0544028	0.152402	-4.20017	0.81701	Non significant	(20z,31e)-20,31-pentatriacontadiene-2,4,22,34-tetrayne-1,6,33-triol		C35 H52 O3	520.393	3.389		S8729386				level4
pos	0.849_362.1576	0.0544178	0.0299737	-4.19978	1.52326	Down			C16 H26 O9	362.158	0.849						level5
neg	2.411_299.0679	0.0546497	6.79712e-05	-4.19364	4.16768	Down	Z-phosphamidon		C10 H19 Cl N O5 P	299.068	2.411	C18689	S2297538				level4				NULL
pos	2.876_184.0375	0.0549875	0.0199567	-4.18475	1.69991	Down	Mfcd00004231		C8 H8 O5	184.037	2.876	C05580	S77371	HMDB0001866			level4	Benzenoids	Phenols	Benzenediols	map00350 Tyrosine metabolism; map01100 Metabolic pathways;
pos	9.339_487.1904	0.0551144	0.0289811	-4.18143	1.53788	Down			C19 H39 N O7 P2 S	487.19	9.339						level5
neg	2.397_254.0227	0.0551504	0.000411269	-4.18049	3.38587	Down			C7 H6 N6 O3 S	254.023	2.397						level5
neg	6.839_325.1644	0.0553055	0.000100646	-4.17643	3.9972	Down			C15 H23 N3 O5	325.164	6.839						level5
neg	2.316_375.1649	0.0555513	0.000136224	-4.17004	3.86575	Down			C13 H30 N O9 P	375.165	2.316						level5
pos	1.132_382.3922	0.0556073	0.0417571	-4.16858	1.37927	Down			C24 H50 N2 O	382.392	1.132						level5
pos	4.449_313.1426	0.056073	0.00788374	-4.15655	2.10327	Down			C17 H19 N3 O3	313.143	4.449						level5
pos	2.502_364.1746	0.0563484	0.0658043	-4.14948	1.18175	Non significant			C13 H30 N6 P2 S	364.175	2.502						level5
pos	6.345_246.052	0.0565553	0.0272227	-4.14419	1.56507	Down	Isopimpinellin		C13 H10 O5	246.052	6.345	C02162	S61391	HMDB0034312			level4	Phenylpropanoids and polyketides	Coumarins and derivatives	Furanocoumarins	map01110 Biosynthesis of secondary metabolites;
pos	0.965_294.1368	0.0567304	0.102295	-4.13973	0.990147	Non significant	Triamphos		C12 H19 N6 O P	294.137	0.965	C18927	S13341				level4				NULL
neg	1.346_230.0693	0.0569155	0.000540543	-4.13503	3.26717	Down			C12 H10 N2 O3	230.069	1.346						level5
neg	2.304_203.0586	0.0571047	0.000176571	-4.13025	3.75308	Down	Indole-3-pyrubate		C11 H9 N O3	203.059	2.304	C00331	S781	HMDB0060484			level4	Organoheterocyclic compounds	Indoles and derivatives	Indolyl carboxylic acids and derivatives	map00380 Tryptophan metabolism; map01100 Metabolic pathways;
pos	1.287_256.0962	0.0572222	0.0310736	-4.12728	1.50761	Down	(3-methyl-3h-imidazo[4,5-f]quinolin-2-yl)azanyl acetate		C13 H12 N4 O2	256.096	1.287	C20290	S129282				level4
neg	2.35_136.0527	0.0573847	0.000504026	-4.12319	3.29755	Down	4-toluic acid		C8 H8 O2	136.053	2.35	C01454	MReference-1497	HMDB0029635	24.8	91	level2	Benzenoids	Benzene and substituted derivatives	Benzoic acids and derivatives	map00622 Xylene degradation; map01100 Metabolic pathways; map01120 Microbial metabolism in diverse environments; map01220 Degradation of aromatic compounds;
neg	5.512_275.1007	0.0574078	0.000914782	-4.12261	3.03868	Down	Ethenodeoxyadenosine		C12 H13 N5 O3	275.101	5.512		S9120894	HMDB0001786			level4	Organoheterocyclic compounds	Imidazopyrimidines	Purines and purine derivatives
neg	3.012_246.0854	0.0574366	1.18065e-05	-4.12188	4.92788	Down	Dihydrouridine		C9 H14 N2 O6	246.085	3.012		S85115	HMDB0000497			level4	Organic oxygen compounds	Organooxygen compounds	Carbohydrates and carbohydrate conjugates
pos	8.48_520.2388	0.0576193	0.0142661	-4.1173	1.8457	Down			C23 H43 N2 O5 P3	520.239	8.48						level5
pos	8.705_299.1957	0.0576888	0.0636202	-4.11556	1.19641	Non significant			C13 H25 N5 O3	299.196	8.705						level5
pos	3.171_278.1016	0.0579766	0.0087467	-4.10838	2.05816	Down			C12 H14 N4 O4	278.102	3.171						level5
neg	2.158_180.0904	0.0580962	0.000112633	-4.10541	3.94833	Down	(4-ethoxyphenyl)urea		C9 H12 N2 O2	180.09	2.158	C19415	S8663	HMDB0032565			level4	Benzenoids	Benzene and substituted derivatives	N-phenylureas	NULL
pos	8.632_262.0666	0.0582934	0.146201	-4.10052	0.835051	Non significant			C6 H10 N6 O6	262.067	8.632						level5
neg	1.381_297.0901	0.058307	0.00174155	-4.10019	2.75907	Down	Adenylthiomethylpentose		C11 H15 N5 O3 S	297.09	1.381	C00170	S388321	HMDB0001173			level4	Nucleosides, nucleotides, and analogues	5'-deoxyribonucleosides	5'-deoxy-5'-thionucleosides	map00270 Cysteine and methionine metabolism; map01100 Metabolic pathways;
pos	3.474_297.1688	0.0586371	0.00466687	-4.09204	2.33097	Down			C14 H23 N3 O4	297.169	3.474						level5
neg	1.381_343.0956	0.0588472	0.00200678	-4.08688	2.6975	Down			C12 H17 N5 O5 S	343.096	1.381						level5
pos	2.552_305.1838	0.0589643	0.00480943	-4.08401	2.31791	Down			C14 H27 N O6	305.184	2.552						level5
pos	3.392_169.1117	0.0590539	0.270637	-4.08182	0.567613	Non significant				169.112	3.392						level5
pos	6.332_208.0962	0.0595006	0.0161885	-4.07095	1.79079	Down	(1r,2s)-1-(7,8-dihydro-6-pteridinyl)-1,2-propanediol		C9 H12 N4 O2	208.096	6.332		S389864		76.2	38.8	level4
pos	1.106_328.1898	0.0595723	0.215501	-4.06921	0.666551	Non significant	7-hydroxy-1-methyl-n-(9-methyl-9-azabicyclo[3.3.1]non-3-yl)-1h-indazole-3-carboxamide		C18 H24 N4 O2	328.19	1.106		S24649857	HMDB0061062			level4	Organoheterocyclic compounds	Benzopyrazoles	Indazoles
neg	7.1_189.9883	0.0608558	0.00105374	-4.03846	2.97727	Down			C3 H3 N4 O4 P	189.988	7.1						level5
pos	1.433_103.0635	0.0608635	0.0175452	-4.03828	1.75584	Down	3-aminoisobutanoate		C4 H9 N O2	103.064	1.433	C05145	BGI90	HMDB0003911	53.9	52.5	level3	Peptides	Amino acids	Other amino acids [Fig]	NULL
pos	8.434_386.2278	0.0612897	0.0269706	-4.02821	1.56911	Down			C16 H30 N6 O5	386.228	8.434						level5
neg	2.747_299.041	0.0613046	0.000234122	-4.02786	3.63056	Down			C9 H10 N5 O5 P	299.041	2.747						level5
pos	4.987_268.0808	0.0613491	0.0134381	-4.02681	1.87166	Down	Inosine		C10 H12 N4 O5	268.081	4.987	C00294	MReference-1234	HMDB0000195	87.2	92.6	level1	Nucleosides, nucleotides, and analogues	Purine nucleosides	null	map00230 Purine metabolism; map01100 Metabolic pathways;
neg	1.444_231.0357	0.0614699	2.40699e-05	-4.02398	4.61853	Down			C4 H15 N3 O2 P2 S	231.036	1.444						level5
pos	8.895_235.1421	0.0615916	0.100394	-4.02112	0.998294	Non significant			C10 H21 N O5	235.142	8.895						level5
pos	2.016_217.0741	0.0616672	0.0208924	-4.01935	1.68001	Down	3-(indol-3-yl)-2-oxobutyric acid		C12 H11 N O3	217.074	2.016	C05644	S389611				level4				map00380 Tryptophan metabolism;
pos	5.31_201.064	0.0622591	0.0579755	-4.00557	1.23676	Non significant			C8 H11 N O5	201.064	5.31						level5
pos	9.648_295.1056	0.0624757	0.0748407	-4.00056	1.12586	Non significant	(r)-prunasin		C14 H17 N O6	295.106	9.648		MReference-5830	HMDB0035022		46.1	level3	Organic oxygen compounds	Organooxygen compounds	Carbohydrates and carbohydrate conjugates
pos	1.053_265.1315	0.0625356	0.0206719	-3.99918	1.68462	Down	Z-leu-oh		C14 H19 N O4	265.132	1.053	C04335	S67405				level4				NULL
pos	11.122_360.1532	0.062656	0.0266019	-3.9964	1.57509	Down			C13 H29 O9 P	360.153	11.122						level5
pos	2.266_492.1408	0.0627884	0.00788374	-3.99336	2.10327	Down	(2e)-3-[2'-(3,4-dihydroxyphenyl)-3,3'-bis(hydroxymethyl)-2,2',3,3'-tetrahydro-2,6'-bi-1,4-benzodioxin-7-yl]acrylaldehyde		C27 H24 O9	492.141	2.266		S30839456	HMDB0037338			level4	Organoheterocyclic compounds	Benzodioxanes	Phenylbenzodioxanes
neg	3.379_325.0934	0.0629071	0.000130417	-3.99063	3.88467	Down	5-hydroxy-2-{[(2e,4e)-5-(4-hydroxyphenyl)-2,4-pentadienoyl]amino}benzoic acid		C18 H15 N O5	325.093	3.379		S30776985	HMDB0033193			level4	Benzenoids	Benzene and substituted derivatives	Benzoic acids and derivatives
pos	0.95_160.0639	0.0629558	0.0311782	-3.98952	1.50615	Down	Medorinone		C9 H8 N2 O	160.064	0.95		S4514939				level4
neg	8.107_216.0639	0.0630819	0.000647653	-3.98663	3.18866	Down	Cis-trihomoaconitic acid		C9 H12 O6	216.064	8.107	C20582	S28639106				level4				map00680 Methane metabolism; map01120 Microbial metabolism in diverse environments; map01210 2-Oxocarboxylic acid metabolism;
neg	6.041_246.0466	0.063135	7.80788e-06	-3.98542	5.10747	Down	[similar to: 2-aminoadipic acid; δmass: 84.9778 da]			246.047	6.041						level5
pos	1.87_297.0895	0.0632284	0.0491012	-3.98328	1.30891	Down	5'-methylthioadenosine		C11 H15 N5 O3 S	297.089	1.87	C00170	BGI135	HMDB0001173	96.6	93.3	level2	Nucleosides, nucleotides, and analogues	5'-deoxyribonucleosides	5'-deoxy-5'-thionucleosides	map00270 Cysteine and methionine metabolism; map01100 Metabolic pathways;
pos	1.203_203.1174	0.0633583	0.0239829	-3.98032	1.6201	Down	N6-(delta2-isopentenyl)-adenine		C10 H13 N5	203.117	1.203	C04083	BGI410		77.7	38.3	level1				map01110 Biosynthesis of secondary metabolites;
neg	5.073_368.1082	0.0634177	0.00129683	-3.97897	2.88712	Down			C13 H24 N2 O6 S2	368.108	5.073						level5
neg	13.012_162.0167	0.06366	0.000363089	-3.97347	3.43999	Down	4-hydroxy-2-oxoglutaric acid		C5 H6 O6	162.017	13.012	C01127	S579	HMDB0002070			level4	Organic acids and derivatives	Keto acids and derivatives	Gamma-keto acids and derivatives	map00630 Glyoxylate and dicarboxylate metabolism;
neg	1.192_168.0902	0.0637791	0.000281327	-3.97077	3.55079	Down	Pyridoxamine		C8 H12 N2 O2	168.09	1.192	C00534	S1023	HMDB0001431			level4	Organoheterocyclic compounds	Pyridines and derivatives	Pyridoxamines	map00750 Vitamin B6 metabolism; map01100 Metabolic pathways; map01120 Microbial metabolism in diverse environments;
neg	2.869_245.0525	0.063989	0.000284904	-3.96603	3.5453	Down			C9 H11 N O7	245.053	2.869						level5
pos	9.844_203.0909	0.0640648	0.173632	-3.96433	0.760371	Non significant	Glycylglutamine		C7 H13 N3 O4	203.091	9.844		S519616	HMDB0028839		43.6	level4	Organic acids and derivatives	Carboxylic acids and derivatives	Amino acids, peptides, and analogues
pos	1.174_349.1425	0.0640995	0.385974	-3.96354	0.413442	Non significant	Anisotine		C20 H19 N3 O3	349.142	1.174	C10639	S391192				level4	Alkaloids	Alkaloids derived from tryptophan and anthranilic acid	Quinazoline alkaloids	NULL
neg	2.341_274.0876	0.064494	0.00017469	-3.95469	3.75773	Down	1-(4-methoxyphenyl)-3-pentanyl hydrogen sulfate		C12 H18 O5 S	274.088	2.341		S74853086	HMDB0133010			level4	Benzenoids	Phenol ethers	Anisoles
pos	8.473_324.1037	0.0646146	0.0106538	-3.952	1.9725	Down	Prazepam		C19 H17 Cl N2 O	324.104	8.473	C07366	S4721	HMDB0015527			level4	Organoheterocyclic compounds	Benzodiazepines	1,4-benzodiazepines	NULL
pos	1.38_203.095	0.0646592	0.0393462	-3.951	1.4051	Down	Indole-3-butyric acid		C12 H13 N O2	203.095	1.38	C11284	MReference-447	HMDB0002096	23.1	40	level3	Organoheterocyclic compounds	Indoles and derivatives	Indoles	NULL
pos	0.843_137.0479	0.064788	0.0400213	-3.94813	1.39771	Down	4-aminobenzoic acid		C7 H7 N O2	137.048	0.843	C00568	S953	HMDB0001392			level4	Benzenoids	Benzene and substituted derivatives	Benzoic acids and derivatives	map00627 Aminobenzoate degradation; map00790 Folate biosynthesis; map01100 Metabolic pathways; map01120 Microbial metabolism in diverse environments;
pos	9.334_131.0172	0.064794	0.0644843	-3.948	1.19055	Non significant	[similar to: cis-4-hydroxy-d-proline; δmass: -0.0410 da]			131.017	9.334						level5
pos	2.18_289.1637	0.0654886	0.0151787	-3.93261	1.81877	Down			C12 H23 N3 O5	289.164	2.18						level5
pos	8.481_426.2341	0.0655116	0.0148319	-3.93211	1.8288	Down			C18 H41 N2 O3 P3	426.234	8.481						level5
neg	6.572_140.0225	0.0660135	0.000269454	-3.92109	3.56951	Down	5-formyluracil		C5 H4 N2 O3	140.023	6.572	C17206	S269368				level4				NULL
neg	6.673_293.1226	0.0661653	7.75637e-05	-3.91778	4.11034	Down	Pimethixene		C19 H19 N S	293.123	6.673		S4656	HMDB0240247			level4	Organoheterocyclic compounds	Benzothiopyrans	1-benzothiopyrans
neg	4.372_161.015	0.0664618	5.2252e-05	-3.91133	4.2819	Down			C5 H7 N O3 S	161.015	4.372				98.5		level5
neg	0.99_304.0925	0.0664804	0.000948939	-3.91093	3.02276	Down			C14 H17 N4 P S	304.092	0.99						level5
pos	2.655_197.0666	0.0666292	0.00748608	-3.9077	2.12575	Down				197.067	2.655						level5
pos	2.688_192.0539	0.0668323	0.032422	-3.90331	1.48916	Down			C9 H8 N2 O3	192.054	2.688						level5
pos	8.46_519.1449	0.0672896	0.00988581	-3.89347	2.00499	Down			C18 H25 N5 O13	519.145	8.46						level5
pos	13.638_269.0536	0.0678562	0.149983	-3.88138	0.823958	Non significant	N-[(6-hydroxy-7-methoxy-1,3-benzodioxol-5-yl)carbonyl]glycine		C11 H11 N O7	269.054	13.638		S74852329	HMDB0128732			level4	Organic acids and derivatives	Carboxylic acids and derivatives	Amino acids, peptides, and analogues
pos	8.819_172.0851	0.0679368	0.229954	-3.87966	0.638359	Non significant	Glycylproline		C7 H12 N2 O3	172.085	8.819		MReference-432	HMDB0000721	34.3	89.2	level2	Organic acids and derivatives	Carboxylic acids and derivatives	Amino acids, peptides, and analogues
pos	11.126_260.0508	0.0680968	0.00625992	-3.87627	2.20343	Down	Suprofen		C14 H12 O3 S	260.051	11.126	C07320	S5166	HMDB0015008			level4	Organic oxygen compounds	Organooxygen compounds	Carbonyl compounds	NULL
pos	8.508_294.0719	0.06813	0.0201792	-3.87557	1.6951	Down			C11 H14 N6 S2	294.072	8.508						level5
pos	1.02_242.1058	0.0685999	0.0576109	-3.86565	1.2395	Non significant	Isonixin		C14 H14 N2 O2	242.106	1.02		S62011				level4
pos	5.068_275.1005	0.0690755	0.00989934	-3.85568	2.00439	Down	Ethenodeoxyadenosine		C12 H13 N5 O3	275.101	5.068		S9120894	HMDB0001786			level4	Organoheterocyclic compounds	Imidazopyrimidines	Purines and purine derivatives
neg	0.988_152.0463	0.0693187	1.81802e-05	-3.85061	4.7404	Down				152.046	0.988						level5
pos	1.007_487.3361	0.0694441	0.0235046	-3.848	1.62885	Down			C23 H45 N5 O6	487.336	1.007						level5
neg	3.529_161.048	0.0695602	0.000995756	-3.84559	3.00185	Down	Indole-3-carboxylic acid		C9 H7 N O2	161.048	3.529	C19837	MReference-3115	HMDB0003320		89	level2	Organoheterocyclic compounds	Indoles and derivatives	Indolecarboxylic acids and derivatives	NULL
pos	8.854_212.0411	0.0695701	0.217428	-3.84539	0.662685	Non significant			C4 H14 N4 P2 S	212.041	8.854						level5
pos	1.7_242.1631	0.0696945	0.0322321	-3.84281	1.49171	Down			C12 H22 N2 O3	242.163	1.7						level5
pos	3.314_303.1219	0.0700945	0.0405203	-3.83456	1.39233	Down	N-(indol-3-ylacetyl)glutamine		C15 H17 N3 O4	303.122	3.314	C00303	S28533316	HMDB0013240			level4	Organic acids and derivatives	Carboxylic acids and derivatives	Amino acids, peptides, and analogues	NULL
pos	5.153_156.0901	0.0701123	0.0346841	-3.83419	1.45987	Down			C7 H12 N2 O2	156.09	5.153						level5
pos	12.888_297.096	0.0705536	0.146812	-3.82514	0.833238	Non significant	Musk xylene		C12 H15 N3 O6	297.096	12.888	C19462	S56123				level4				NULL
pos	13.724_282.085	0.0706696	0.139243	-3.82277	0.856227	Non significant	Dinoseb acetate		C12 H14 N2 O6	282.085	13.724	C19119	S16798	HMDB0032560			level4	Benzenoids	Phenol esters	null	NULL
neg	1.47_343.0956	0.0709697	0.00493081	-3.81665	2.30708	Down			C12 H17 N5 O5 S	343.096	1.47						level5
neg	6.384_268.0809	0.0714014	2.51528e-05	-3.8079	4.59941	Down	Inosine		C10 H12 N4 O5	268.081	6.384	C00294	BGI328	HMDB0000195	97		level2	Nucleosides, nucleotides, and analogues	Purine nucleosides	null	map00230 Purine metabolism; map01100 Metabolic pathways;
pos	8.447_263.1007	0.0714556	0.00512751	-3.80681	2.29009	Down			C11 H21 N O2 S2	263.101	8.447						level5
pos	1.856_267.1682	0.0714755	0.00353733	-3.80641	2.45132	Down			C11 H25 N O6	267.168	1.856						level5
pos	1.122_180.036	0.0719694	0.0225703	-3.79647	1.64646	Down			C8 H8 N2 O S	180.036	1.122						level5
pos	8.843_403.2065	0.0722749	0.323837	-3.79036	0.489673	Non significant			C15 H33 N O11	403.207	8.843						level5
neg	3.741_214.1322	0.0727352	8.76106e-05	-3.7812	4.05744	Down	Valylproline		C10 H18 N2 O3	214.132	3.741		MReference-773	HMDB0029135	30.1	73.5	level2	Organic acids and derivatives	Carboxylic acids and derivatives	Amino acids, peptides, and analogues
pos	5.359_112.0638	0.072909	0.0273562	-3.77776	1.56294	Down			C5 H8 N2 O	112.064	5.359						level5
pos	3.999_478.0825	0.0730435	0.0238591	-3.7751	1.62235	Down			C17 H25 N2 O8 P3	478.082	3.999						level5
pos	1.482_200.1164	0.0732718	0.0173404	-3.7706	1.76094	Down			C9 H16 N2 O3	200.116	1.482						level5
pos	5.714_295.1895	0.0734723	0.0412032	-3.76666	1.38507	Down			C15 H25 N3 O3	295.19	5.714						level5
pos	3.237_313.1217	0.0740891	0.0230483	-3.75459	1.63736	Down	Angustine		C20 H15 N3 O	313.122	3.237	C09032	S390547				level4	Alkaloids	Alkaloids derived from tryptophan and anthranilic acid	Quinoline alkaloids	NULL
pos	9.335_133.0626	0.074253	0.0135984	-3.75141	1.86651	Down				133.063	9.335						level5
pos	9.603_367.1855	0.0743738	0.0256382	-3.74906	1.59111	Down			C14 H30 N3 O6 P	367.185	9.603						level5
neg	11.313_251.0433	0.0750186	0.00616128	-3.73661	2.21033	Down			C11 H9 N O6	251.043	11.313						level5
pos	0.859_119.0374	0.0753466	0.0554147	-3.73031	1.25638	Non significant	Phenylisocyanate		C7 H5 N O	119.037	0.859		S7389	HMDB0062270			level4	Benzenoids	Benzene and substituted derivatives	null
pos	2.744_227.1271	0.0756213	0.0201481	-3.72506	1.69577	Down			C10 H17 N3 O3	227.127	2.744						level5
pos	4.665_262.1029	0.0759516	0.0719422	-3.71878	1.14302	Non significant			C15 H20 P2	262.103	4.665						level5
neg	1.195_156.0902	0.0764734	0.0177097	-3.7089	1.75179	Down			C7 H12 N2 O2	156.09	1.195						level5
pos	12.994_307.1531	0.0767109	0.0411735	-3.70442	1.38538	Down			C15 H21 N3 O4	307.153	12.994						level5
pos	1.047_178.0745	0.0768357	0.202958	-3.70208	0.692594	Non significant	Phenacemide		C9 H10 N2 O2	178.075	1.047	C07428	S4589	HMDB0015253			level4	Benzenoids	Benzene and substituted derivatives	Phenylacetamides	NULL
neg	0.676_611.5515	0.0769441	0.0533714	-3.70004	1.27269	Non significant	2-hydroxy-n-[(2s,3r,4e,6r)-1,3,6-trihydroxy-4-octadecen-2-yl]nonadecanamide		C37 H73 N O5	611.552	0.676		S113381236				level4
pos	9.337_311.1479	0.0772048	0.0128109	-3.69517	1.89242	Down	Leonurine		C14 H21 N3 O5	311.148	9.337	C16985	S141828				level4				NULL
pos	9.338_460.315	0.077288	0.036533	-3.69361	1.43731	Down			C25 H51 O P3	460.315	9.338						level5
neg	0.822_166.0269	0.0773113	0.00121691	-3.69318	2.91474	Down	Phthalic acid		C8 H6 O4	166.027	0.822	C01606	S992	HMDB0002107			level4	Benzenoids	Benzene and substituted derivatives	Benzoic acids and derivatives	map00624 Polycyclic aromatic hydrocarbon degradation; map01100 Metabolic pathways; map01120 Microbial metabolism in diverse environments; map01220 Degradation of aromatic compounds; map02010 ABC transporters;
pos	10.495_514.0837	0.0780266	0.0152185	-3.67989	1.81763	Down			C10 H24 N6 O14 P2	514.084	10.495						level5
pos	8.807_253.0466	0.0783941	0.119266	-3.67311	0.923483	Non significant			C6 H12 N3 O6 P	253.047	8.807						level5
pos	1.754_228.0513	0.0786662	0.0346883	-3.66811	1.45982	Down	L-serine phosphoethanolamine		C5 H13 N2 O6 P	228.051	1.754	C03872	S144467				level4				map00564 Glycerophospholipid metabolism;
neg	2.306_165.0099	0.0791259	4.55942e-05	-3.65971	4.34109	Down			C4 H7 N O4 S	165.01	2.306						level5
pos	3.385_136.0387	0.0791707	0.0376952	-3.65889	1.42371	Down	Hypoxanthine		C5 H4 N4 O	136.039	3.385	C00262	MReference-441	HMDB0000157		92.2	level2	Organoheterocyclic compounds	Imidazopyrimidines	Purines and purine derivatives	map00230 Purine metabolism; map01100 Metabolic pathways;
pos	0.875_164.0953	0.0795826	0.201489	-3.6514	0.695749	Non significant	N,n-dimethyl-n-phenylurea		C9 H12 N2 O	164.095	0.875	C11224	S7279				level4				NULL
pos	2.598_744.5494	0.0796662	0.181096	-3.64989	0.742091	Non significant			C45 H77 O6 P	744.549	2.598						level5
neg	1.206_170.1058	0.0804931	0.000980017	-3.63499	3.00877	Down	Levetiracetam		C8 H14 N2 O2	170.106	1.206	C07841	S4447633	HMDB0015333			level4	Organic acids and derivatives	Carboxylic acids and derivatives	Amino acids, peptides, and analogues	NULL
pos	7.362_271.1532	0.0804967	0.0127679	-3.63493	1.89388	Down			C12 H21 N3 O4	271.153	7.362						level5
neg	2.271_310.0417	0.0805902	0.0543047	-3.63325	1.26516	Non significant			C6 H11 N6 O7 P	310.042	2.271						level5
pos	3.998_326.0486	0.0806955	0.0377757	-3.63137	1.42279	Down			C11 H10 N4 O8	326.049	3.998						level5
neg	7.644_314.0868	0.0809461	0.000508875	-3.62689	3.29339	Down	Majusculoic acid		C15 H23 Br O2	314.087	7.644		S9776867				level4
pos	7.485_250.1407	0.0813232	0.0733464	-3.62019	1.13462	Non significant			C11 H22 O6	250.141	7.485						level5
pos	1.266_131.0949	0.0814834	0.0178478	-3.61735	1.74842	Down	Dl-β-leucine		C6 H13 N O2	131.095	1.266	C02486	MReference-414		16.6	38	level3				NULL
pos	8.435_357.1899	0.0815254	0.00356196	-3.61661	2.44831	Down			C16 H27 N3 O6	357.19	8.435						level5
pos	8.449_340.211	0.0817949	0.00751714	-3.61185	2.12395	Down			C14 H33 N2 O5 P	340.211	8.449						level5
pos	0.845_262.0743	0.082112	0.0220979	-3.60626	1.65565	Down	Indirubin		C16 H10 N2 O2	262.074	0.845		MReference-5885			42	level3
pos	1.296_256.1788	0.0822849	0.0117402	-3.60323	1.93032	Down			C13 H24 N2 O3	256.179	1.296						level5
pos	9.336_131.0585	0.082771	0.281431	-3.59473	0.550627	Non significant	Trans-4-hydroxy-l-proline		C5 H9 N O3	131.059	9.336	C01157	BGI27	HMDB0000725	96.8	93.8	level1	Peptides	Amino acids	Other amino acids [Fig]	map00330 Arginine and proline metabolism; map01100 Metabolic pathways; map02010 ABC transporters;
pos	4.548_272.1485	0.0828597	0.00656119	-3.59319	2.18302	Down			C11 H20 N4 O4	272.149	4.548						level5
pos	5.356_173.0316	0.0830734	0.0435198	-3.58947	1.36131	Down			C6 H7 N O5	173.032	5.356				60.1		level5
pos	5.887_192.0903	0.0832219	0.0225021	-3.58689	1.64778	Down	Trans-3-hydroxycotinine		C10 H12 N2 O2	192.09	5.887		MReference-730		91.7	38.4	level3
pos	5.826_202.1433	0.0834889	0.00788374	-3.58227	2.10327	Down	N3,n4-dimethyl-l-arginine		C8 H18 N4 O2	202.143	5.826		MReference-835	HMDB0003334	35.2	41.6	level3	Organic acids and derivatives	Carboxylic acids and derivatives	Amino acids, peptides, and analogues
neg	1.475_230.0694	0.0837842	0.000180042	-3.57718	3.74463	Down			C12 H10 N2 O3	230.069	1.475						level5
pos	8.819_215.0908	0.0839576	0.248137	-3.57419	0.605309	Non significant			C8 H13 N3 O4	215.091	8.819						level5
pos	9.915_257.1739	0.0841541	0.027092	-3.57082	1.56716	Down			C12 H23 N3 O3	257.174	9.915						level5
neg	10.653_104.0112	0.0842438	0.00138071	-3.56929	2.8599	Down	Malonate		C3 H4 O4	104.011	10.653	C00383	BGI390	HMDB0000691	95.4	86.4	level1	Organic acids	Carboxylic acids [Fig]	Dicarboxylic acids	map00240 Pyrimidine metabolism; map00410 beta-Alanine metabolism;
pos	1.381_199.0637	0.0842624	0.0142284	-3.56897	1.84684	Down	Pnb		C12 H9 N O2	199.064	1.381	C19473	S21109008				level4				NULL
pos	1.112_117.0797	0.0847861	0.080581	-3.56003	1.09377	Non significant				117.08	1.112						level5
pos	6.762_430.233	0.0849116	0.100262	-3.55789	0.998865	Non significant			C19 H35 N4 O5 P	430.233	6.762						level5
pos	1.334_297.2052	0.0849497	0.036404	-3.55725	1.43885	Down			C15 H27 N3 O3	297.205	1.334						level5
pos	0.858_374.9754	0.085084	0.493129	-3.55497	0.30704	Non significant			C13 H14 Cl N3 S4	374.975	0.858						level5
pos	2.425_267.1584	0.0851392	0.0415885	-3.55403	1.38103	Down			C13 H21 N3 O3	267.158	2.425						level5
neg	1.006_262.1317	0.0853355	0.000977503	-3.55071	3.00988	Down	Methohexital		C14 H18 N2 O3	262.132	1.006	C07844	S8683	HMDB0014617			level4	Organoheterocyclic compounds	Diazines	Pyrimidines and pyrimidine derivatives	NULL
neg	1.172_160.0738	0.0855947	2.16369e-05	-3.54634	4.6648	Down	6-carboxyhexanoate		C7 H12 O4	160.074	1.172	C02656	BGI634	HMDB0000857	11.4		level3	Organic acids	Carboxylic acids [Fig]	Dicarboxylic acids	map00780 Biotin metabolism; map01100 Metabolic pathways;
pos	2.117_355.3449	0.0855952	0.566749	-3.54633	0.246609	Non significant	Arachidoyl ethanolamide		C22 H45 N O2	355.345	2.117		S3015157				level4
pos	9.703_364.1857	0.0858902	0.0289811	-3.54136	1.53788	Down			C15 H28 N2 O8	364.186	9.703						level5
pos	10.41_251.1634	0.0859331	0.123819	-3.54064	0.907212	Non significant			C13 H21 N3 O2	251.163	10.41						level5
pos	11.068_391.1744	0.0861921	0.0441525	-3.5363	1.35504	Down			C19 H25 N3 O6	391.174	11.068						level5
pos	5.823_315.1066	0.0867942	0.0321161	-3.52626	1.49328	Down			C12 H17 N3 O7	315.107	5.823						level5
pos	0.856_252.972	0.086798	0.341128	-3.52619	0.467083	Non significant			C6 H7 N O6 S2	252.972	0.856						level5
pos	1.328_156.0901	0.0872593	0.0184812	-3.51855	1.73327	Down			C7 H12 N2 O2	156.09	1.328						level5
pos	2.506_181.0954	0.0873906	0.0178478	-3.51638	1.74842	Down			C6 H15 N O5	181.095	2.506						level5
pos	3.801_245.09	0.0876665	0.03561	-3.51183	1.44843	Down			C10 H15 N O6	245.09	3.801					44.4	level5
pos	8.474_392.0914	0.0880544	0.00906455	-3.50546	2.04265	Down	5-hydroxy-6-(5-hydroxy-6-methyl-4-oxo-4h-pyran-3-yl)-7-methoxy-2-phenyl-4h-chromen-4-one		C22 H16 O7	392.091	8.474		S24843244				level4
pos	1.2_229.1216	0.0893754	0.0376689	-3.48398	1.42402	Down			C13 H15 N3 O	229.122	1.2						level5
neg	7.361_178.0482	0.0895622	0.000666471	-3.48097	3.17622	Down	Δ-gluconic acid δ-lactone		C6 H10 O6	178.048	7.361	C00198	MReference-368	HMDB0000150	47.6	80.8	level2	Organic oxygen compounds	Organooxygen compounds	Carbohydrates and carbohydrate conjugates	map00030 Pentose phosphate pathway; map01100 Metabolic pathways; map01110 Biosynthesis of secondary metabolites; map01120 Microbial metabolism in diverse environments; map01130 Biosynthesis of antibiotics; map01200 Carbon metabolism;
neg	1.389_234.1007	0.0896024	2.74529e-05	-3.48032	4.56141	Down	Dl-5-methoxytryptophan		C12 H14 N2 O3	234.101	1.389		MReference-2613			31.7	level3
neg	1.379_803.5719	0.0896501	0.0527672	-3.47955	1.27764	Non significant			C41 H84 N5 O4 P3	803.572	1.379						level5
pos	1.738_327.1294	0.0896603	0.239462	-3.47939	0.620763	Non significant				327.129	1.738						level5
pos	0.656_549.5496	0.090544	0.0963936	-3.46524	1.01595	Non significant	N-[(2s,3r,4e)-3-hydroxy-4-octadecen-2-yl]octadecanamide		C36 H71 N O2	549.55	0.656		S113381073				level4
neg	1.759_342.0924	0.090581	0.000290596	-3.46465	3.53671	Down	Flutoprazepam		C19 H16 Cl F N2 O	342.092	1.759		S3283				level4
pos	0.923_338.2303	0.0906717	0.0506416	-3.4632	1.29549	Non significant			C17 H30 N4 O3	338.23	0.923						level5
pos	5.546_284.1273	0.0908088	0.0360315	-3.46102	1.44332	Down	2-(2-carboxyethyl)-5-(4-hydroxypentyl)-4-methyl-3-furoic acid		C14 H20 O6	284.127	5.546		S113368407				level4
pos	1.478_274.0412	0.0909271	0.0346694	-3.45915	1.46005	Down	Ensulizole		C13 H10 N2 O3 S	274.041	1.478		S31267				level4
pos	1.391_234.1087	0.0913665	0.0323823	-3.45219	1.48969	Down			C6 H14 N6 O4	234.109	1.391						level5
pos	8.887_143.0696	0.0914583	0.141838	-3.45074	0.848207	Non significant			C5 H9 N3 O2	143.07	8.887						level5
pos	0.887_277.1249	0.0923828	0.0925248	-3.43623	1.03374	Non significant				277.125	0.887						level5
neg	0.581_228.9904	0.0924108	0.0295217	-3.43579	1.52986	Down			C5 H11 N O3 S3	228.99	0.581						level5
pos	1.133_262.1318	0.0925361	0.0213273	-3.43384	1.67106	Down	Methohexital		C14 H18 N2 O3	262.132	1.133	C07844	S8683	HMDB0014617			level4	Organoheterocyclic compounds	Diazines	Pyrimidines and pyrimidine derivatives	NULL
pos	0.717_581.5384	0.0926907	0.0530073	-3.43143	1.27566	Non significant	N-2-hydroxystearoylsphingosine		C36 H71 N O4	581.538	0.717		S30786073				level4
pos	0.726_327.2043	0.0929772	0.118186	-3.42698	0.927435	Non significant			C11 H30 N5 O4 P	327.204	0.726						level5
pos	8.155_326.159	0.0931162	0.0816171	-3.42482	1.08822	Non significant			C15 H26 N4 S2	326.159	8.155						level5
neg	0.612_173.9481	0.0938847	0.000783448	-3.41297	3.10599	Down			C2 H6 O3 S3	173.948	0.612						level5
neg	0.888_302.0793	0.0939298	0.017927	-3.41227	1.74649	Down	Hematoxylin		C16 H14 O6	302.079	0.888	C09931	MReference-1818			76.8	level2	PK Polyketides	PK12 Flavonoids	PK1210 Neoflavonoids	NULL
pos	1.059_562.4963	0.0940759	0.0191156	-3.41003	1.71861	Down			C30 H67 N4 O3 P	562.496	1.059						level5
neg	3.294_189.0429	0.0945393	0.00485738	-3.40294	2.3136	Down	4-hydroxy-2-quinolinecarboxylic acid		C10 H7 N O3	189.043	3.294	C01717	BGI117	HMDB0000715	91.5	83.4	level1	Organoheterocyclic compounds	Quinolines and derivatives	Quinoline carboxylic acids	map00380 Tryptophan metabolism; map01100 Metabolic pathways;
pos	8.808_318.1427	0.0946425	0.141838	-3.40137	0.848207	Non significant			C15 H27 O3 P S	318.143	8.808						level5
pos	3.944_285.1001	0.0949692	0.0303154	-3.3964	1.51834	Down	Letrozole		C17 H11 N5	285.1	3.944	C08163	S3765	HMDB0015141			level4	Benzenoids	Benzene and substituted derivatives	Diphenylmethanes	NULL
pos	8.97_287.1845	0.0953228	0.0242885	-3.39103	1.6146	Down			C13 H25 N3 O4	287.185	8.97						level5
neg	8.322_316.0434	0.0953783	0.000610636	-3.3902	3.21422	Down			C13 H8 N4 O6	316.043	8.322						level5
pos	10.494_291.1082	0.0954253	0.12551	-3.38948	0.90132	Non significant			C9 H18 N5 O4 P	291.108	10.494						level5
pos	8.844_171.0646	0.0954959	0.140995	-3.38842	0.850796	Non significant	Metronidazole		C6 H9 N3 O3	171.065	8.844	C07203	S4029	HMDB0015052			level4	Organoheterocyclic compounds	Azoles	Imidazoles	NULL
neg	10.247_74.0368	0.0957129	0.00221044	-3.38514	2.65552	Down	Propionic acid		C3 H6 O2	74.0368	10.247	C00163	S1005	HMDB0000237			level4	Organic acids and derivatives	Carboxylic acids and derivatives	Carboxylic acids	map00640 Propanoate metabolism; map00642 Ethylbenzene degradation; map00760 Nicotinate and nicotinamide metabolism; map01100 Metabolic pathways; map01120 Microbial metabolism in diverse environments; map01220 Degradation of aromatic compounds;
pos	8.473_370.2077	0.0961023	0.132064	-3.37929	0.879216	Non significant				370.208	8.473						level5
neg	9.889_169.989	0.0964102	0.00175931	-3.37467	2.75466	Down	3-sulfolactic acid		C3 H6 O6 S	169.989	9.889	C16069	S570835				level4				NULL
neg	4.83_294.0592	0.0966503	0.0103848	-3.37108	1.9836	Down			C11 H10 N4 O6	294.059	4.83						level5
pos	1.019_256.1787	0.0971507	0.016751	-3.36363	1.77596	Down			C13 H24 N2 O3	256.179	1.019						level5
pos	6.283_286.1164	0.0972482	0.00573525	-3.36219	2.24145	Down			C13 H14 N6 O2	286.116	6.283						level5
pos	13.635_247.0145	0.0976855	0.146603	-3.35571	0.833857	Non significant	N-[2-hydroxy-4-(sulfooxy)phenyl]acetamide		C8 H9 N O6 S	247.014	13.635		S34448632	HMDB0062547			level4	Organic acids and derivatives	Organic sulfuric acids and derivatives	Arylsulfates
pos	12.455_339.1177	0.0977221	0.156088	-3.35517	0.806631	Non significant	6683		C13 H17 N5 O6	339.118	12.455		S54740				level4
pos	4.165_140.0952	0.0979682	0.0174014	-3.35154	1.75941	Down			C7 H12 N2 O	140.095	4.165						level5
pos	1.168_267.1107	0.0987397	0.0325644	-3.34023	1.48726	Down			C13 H17 N O5	267.111	1.168						level5
pos	4.967_324.1321	0.0989129	0.0364311	-3.3377	1.43853	Down			C16 H16 N6 O2	324.132	4.967						level5
pos	13.656_251.043	0.0992151	0.184675	-3.3333	0.733592	Non significant			C11 H9 N O6	251.043	13.656						level5
pos	0.96_143.0408	0.0993832	0.0554147	-3.33085	1.25638	Non significant	4-methyl-5-thiazoleethanol		C6 H9 N O S	143.041	0.96	C04294	MReference-2615	HMDB0032985		32.6	level3	Organoheterocyclic compounds	Azoles	Thiazoles	map00730 Thiamine metabolism; map01100 Metabolic pathways;
pos	2.172_174.0531	0.0995965	0.0245359	-3.32776	1.6102	Down	(-)-shikimic acid		C7 H10 O5	174.053	2.172	C00493	S8412	HMDB0003070			level4	Organic oxygen compounds	Organooxygen compounds	Alcohols and polyols	map00400 Phenylalanine, tyrosine and tryptophan biosynthesis; map01100 Metabolic pathways; map01110 Biosynthesis of secondary metabolites; map01130 Biosynthesis of antibiotics; map01230 Biosynthesis of amino acids;
pos	1.083_242.0805	0.0998363	0.0434015	-3.32429	1.3625	Down	Lumichrome		C12 H10 N4 O2	242.081	1.083	C01727	S4483963				level4				map00740 Riboflavin metabolism;
neg	9.455_368.113	0.0998724	0.00410628	-3.32377	2.38655	Down			C16 H21 N2 O6 P	368.113	9.455						level5
pos	9.362_153.0404	0.0999896	0.0885159	-3.32208	1.05298	Non significant	Trans-4-hydroxy-l-proline		C5 H9 N O3	153.04	9.362				92.4	38.3	level5
pos	9.271_274.1529	0.100125	0.0115984	-3.32012	1.9356	Down			C12 H22 N2 O5	274.153	9.271						level5
pos	10.985_542.2477	0.100914	0.051191	-3.3088	1.29081	Non significant	(2r)-2-hydroxy-3-[(hydroxy{[(1s,2r,3r,4s,5s,6r)-2,3,4,5,6-pentahydroxycyclohexyl]oxy}phosphoryl)oxy]propyl (9z)-9-tetradecenoate		C23 H43 O12 P	542.248	10.985		S113378821				level4
neg	2.961_180.0038	0.10137	7.42762e-05	-3.3023	4.12915	Down			C4 H10 N2 P2 S	180.004	2.961						level5
pos	8.83_318.1538	0.101513	0.212666	-3.30027	0.672302	Non significant			C12 H22 N4 O6	318.154	8.83						level5
pos	4.864_189.0429	0.101733	0.0199441	-3.29713	1.70019	Down	4-hydroxy-2-quinolinecarboxylic acid		C10 H7 N O3	189.043	4.864	C01717	BGI117	HMDB0000715	91	84	level1	Organoheterocyclic compounds	Quinolines and derivatives	Quinoline carboxylic acids	map00380 Tryptophan metabolism; map01100 Metabolic pathways;
pos	8.438_253.1539	0.101932	0.56544	-3.29433	0.247614	Non significant			C11 H19 N5 O2	253.154	8.438						level5
pos	1.647_292.1059	0.102388	0.0119601	-3.28789	1.92227	Down	4-hydroxy-4-(indol-3-ylmethyl)glutamic acid		C14 H16 N2 O5	292.106	1.647		S8101701	HMDB0041309			level4	Organic acids and derivatives	Carboxylic acids and derivatives	Amino acids, peptides, and analogues
pos	9.534_305.1375	0.10267	0.117697	-3.28391	0.929234	Non significant	Imazamox		C15 H19 N3 O4	305.137	9.534	C18598	S77711				level4				NULL
pos	2.279_319.1438	0.102831	0.0369027	-3.28165	1.43294	Down	Metconazole		C17 H22 Cl N3 O	319.144	2.279	C18476	S77764				level4				NULL
pos	12.261_300.0958	0.103001	0.169831	-3.27927	0.769983	Non significant			C13 H12 N6 O3	300.096	12.261						level5
pos	2.196_373.3555	0.103142	0.57125	-3.2773	0.243174	Non significant			C22 H47 N O3	373.356	2.196						level5
pos	6.174_300.1222	0.103232	0.034726	-3.27603	1.45935	Down	Salidroside		C14 H20 O7	300.122	6.174	C06046	S140088				level4				map00350 Tyrosine metabolism;
pos	8.465_230.1381	0.103532	0.136489	-3.27186	0.864903	Non significant			C9 H18 N4 O3	230.138	8.465						level5
pos	0.849_407.2156	0.103574	0.0427257	-3.27126	1.36931	Down			C19 H29 N5 O5	407.216	0.849						level5
pos	7.185_221.0901	0.103677	0.0383182	-3.26983	1.41659	Down	N-acetyl-d-galactosamine		C8 H15 N O6	221.09	7.185	C01074	BGI411	HMDB0000212	79.2		level3	Organic oxygen compounds	Organooxygen compounds	Carbohydrates and carbohydrate conjugates
pos	2.345_213.1116	0.104418	0.176796	-3.25956	0.752527	Non significant			C9 H15 N3 O3	213.112	2.345						level5
pos	4.525_182.1059	0.104644	0.0126577	-3.25644	1.89765	Down			C9 H14 N2 O2	182.106	4.525						level5
pos	0.784_278.086	0.10474	0.0247757	-3.25512	1.60597	Down	9-(dimethylarsoryl)nonanoic acid		C11 H23 As O3	278.086	0.784		S113368129			62.2	level4
pos	1.072_244.1425	0.10536	0.330545	-3.2466	0.480769	Non significant	4-hydroxyprolylleucine		C11 H20 N2 O4	244.143	1.072		S10480082	HMDB0028867			level4	Organic acids and derivatives	Carboxylic acids and derivatives	Amino acids, peptides, and analogues
pos	9.331_404.1433	0.10553	0.126229	-3.24427	0.898841	Non significant			C14 H29 O11 P	404.143	9.331						level5
pos	6.741_177.0793	0.105792	0.0538268	-3.24069	1.269	Non significant	5-hydroxytryptophol		C10 H11 N O2	177.079	6.741		S8708	HMDB0001855			level4	Organoheterocyclic compounds	Indoles and derivatives	Hydroxyindoles
pos	2.27_460.2037	0.105828	0.0620968	-3.24021	1.20693	Non significant			C20 H32 N2 O10	460.204	2.27						level5
pos	0.832_168.0789	0.106236	0.0431386	-3.23466	1.36513	Down	Dc2810000		C9 H12 O3	168.079	0.832		S21111723	HMDB0059963			level4	Benzenoids	Phenol ethers	Anisoles
neg	6.413_153.0429	0.10647	0.00860781	-3.23148	2.06511	Down	3-amino-4-hydroxybenzoic acid		C7 H7 N O3	153.043	6.413	C12115	BGI88		89.2	85.6	level1
neg	10.246_398.0442	0.106491	0.0112657	-3.23119	1.94824	Down	Clefamide		C17 H16 Cl2 N2 O5	398.044	10.246		S64843				level4
pos	9.382_239.1633	0.108112	0.232926	-3.2094	0.632782	Non significant			C12 H21 N3 O2	239.163	9.382						level5
pos	4.448_200.1276	0.108141	0.0215612	-3.20901	1.66633	Down			C8 H16 N4 O2	200.128	4.448						level5
pos	1.056_219.0899	0.108521	0.0242885	-3.20396	1.6146	Down	Aniracetam		C12 H13 N O3	219.09	1.056	C13355	S2111				level4				NULL
pos	2.08_242.1267	0.10889	0.0150306	-3.19906	1.82302	Down			C11 H18 N2 O4	242.127	2.08						level5
pos	8.624_132.9754	0.10899	0.228682	-3.19773	0.640767	Non significant			C3 H4 N O P S	132.975	8.624						level5
pos	2.978_759.5759	0.109312	0.0534952	-3.19347	1.27168	Non significant	Popc		C42 H82 N O8 P	759.576	2.978		S5005738				level4
pos	1.094_305.1738	0.109335	0.081331	-3.19317	1.08974	Non significant			C16 H23 N3 O3	305.174	1.094						level5
pos	1.05_159.0687	0.109375	0.0447784	-3.19265	1.34893	Down	Indole-3-acetaldehyde		C10 H9 N O	159.069	1.05	C00637	BGI320	HMDB0001190	83.7		level2	Organoheterocyclic compounds	Indoles and derivatives	Indoles	map00380 Tryptophan metabolism; map01100 Metabolic pathways;
pos	2.898_271.1168	0.109959	0.0373672	-3.18497	1.42751	Down			C11 H17 N3 O5	271.117	2.898						level5
neg	0.995_203.1174	0.110288	0.0171416	-3.18065	1.76595	Down	Enadenine		C10 H13 N5	203.117	0.995	C04083	S83222				level4				map01110 Biosynthesis of secondary metabolites;
pos	1.143_277.0947	0.11133	0.0299737	-3.16709	1.52326	Down			C14 H15 N O5	277.095	1.143						level5
pos	5.654_361.1749	0.1117	0.084307	-3.16229	1.07414	Non significant			C17 H23 N5 O4	361.175	5.654						level5
neg	1.633_241.1429	0.111744	0.000323534	-3.16173	3.49008	Down			C11 H19 N3 O3	241.143	1.633						level5
pos	8.892_319.1531	0.11176	0.119311	-3.16152	0.923318	Non significant			C16 H21 N3 O4	319.153	8.892						level5
pos	1.761_175.0747	0.112126	0.0186815	-3.15681	1.72859	Down			C9 H9 N3 O	175.075	1.761						level5
pos	1.041_253.0278	0.112144	0.0448018	-3.15657	1.3487	Down			C7 H12 Cl N3 O3 S	253.028	1.041						level5
pos	1.758_180.1001	0.11227	0.0420644	-3.15496	1.37609	Down			C7 H16 O5	180.1	1.758						level5
pos	11.36_229.1428	0.112941	0.193582	-3.14636	0.713136	Non significant			C10 H19 N3 O3	229.143	11.36						level5
pos	1.043_263.1158	0.113346	0.0339103	-3.14119	1.46967	Down	7-[3-(ethylamino)phenyl]pyrazolo[1,5-a]pyrimidine-3-carbonitrile		C15 H13 N5	263.116	1.043		S30778617	HMDB0061055			level4	Organoheterocyclic compounds	Diazines	Pyrimidines and pyrimidine derivatives
pos	3.427_157.0866	0.113396	0.0898557	-3.14056	1.04645	Non significant	[similar to: 1-nitrosopiperidine (npip); δmass: 43.0073 da]			157.087	3.427						level5
pos	1.487_214.0746	0.113469	0.0185134	-3.13963	1.73251	Down			C12 H10 N2 O2	214.075	1.487						level5
pos	2.273_503.1339	0.11356	0.00105994	-3.13848	2.97472	Down			C29 H22 N5 P S	503.134	2.273						level5
neg	10.241_420.0261	0.114303	0.00182635	-3.12907	2.73842	Down			C10 H19 N2 O10 P3	420.026	10.241						level5
pos	4.995_297.0824	0.114335	0.0156695	-3.12866	1.80494	Down			C7 H16 N5 O6 P	297.082	4.995						level5
pos	1.14_218.1058	0.114484	0.0171488	-3.12678	1.76577	Down	Primidone		C12 H14 N2 O2	218.106	1.14	C07371	S4740	HMDB0014932			level4	Organoheterocyclic compounds	Diazines	Pyrimidines and pyrimidine derivatives	NULL
pos	0.951_350.1576	0.114553	0.0409408	-3.12591	1.38784	Down			C16 H22 N4 O5	350.158	0.951						level5
pos	11.645_283.1055	0.114653	0.18775	-3.12466	0.726419	Non significant	4-carboxy-2-(histidylamino)butanoate		C11 H15 N4 O5	283.106	11.645		S35031929				level4
pos	1.328_235.1323	0.115201	0.0369552	-3.11778	1.43232	Down			C12 H17 N3 O2	235.132	1.328						level5
pos	0.699_567.4202	0.116017	0.103767	-3.10759	0.98394	Non significant			C36 H58 N O2 P	567.42	0.699						level5
neg	3.011_309.0812	0.116469	0.000845652	-3.10198	3.07281	Down			C9 H15 N3 O9	309.081	3.011						level5
pos	10.872_202.0457	0.116908	0.119979	-3.09655	0.920895	Non significant			C4 H6 N6 O4	202.046	10.872				74		level5
neg	2.111_167.0586	0.117062	0.000328605	-3.09466	3.48333	Down	Pyridoxal		C8 H9 N O3	167.059	2.111	C00250	S1021	HMDB0001545	21.4		level4	Organoheterocyclic compounds	Pyridines and derivatives	Pyridine carboxaldehydes	map00750 Vitamin B6 metabolism; map01100 Metabolic pathways; map01120 Microbial metabolism in diverse environments;
pos	11.618_319.1056	0.117123	0.0175761	-3.0939	1.75508	Down			C16 H17 N O6	319.106	11.618						level5
neg	1.65_217.0412	0.11731	1.83284e-05	-3.09161	4.73688	Down	Tyramine sulfate		C8 H11 N O4 S	217.041	1.65		S134849	HMDB0006409			level4	Organic acids and derivatives	Organic sulfuric acids and derivatives	Arylsulfates
neg	7.36_217.9945	0.117494	0.00108834	-3.08934	2.96324	Down			C3 H3 N6 O4 P	217.994	7.36						level5
pos	6.002_156.0901	0.117854	0.0663028	-3.08493	1.17847	Non significant			C7 H12 N2 O2	156.09	6.002						level5
neg	1.403_358.0874	0.117926	0.00015863	-3.08405	3.79961	Down	3-[(4e,6e)-3-oxo-7-phenyl-4,6-heptadien-1-yl]phenyl hydrogen sulfate		C19 H18 O5 S	358.087	1.403		S74853495				level4
neg	2.755_117.0581	0.11823	0.000456392	-3.08033	3.34066	Down	Indole		C8 H7 N	117.058	2.755	C00463	S776	HMDB0000738			level4	Organoheterocyclic compounds	Indoles and derivatives	Indoles	map00380 Tryptophan metabolism; map00400 Phenylalanine, tyrosine and tryptophan biosynthesis; map01100 Metabolic pathways; map01110 Biosynthesis of secondary metabolites;
neg	1.988_284.1277	0.118287	0.000812971	-3.07964	3.08992	Down			C15 H24 O S2	284.128	1.988						level5
pos	0.702_375.252	0.118328	0.0387677	-3.07914	1.41153	Down			C21 H33 N3 O3	375.252	0.702						level5
neg	1.405_443.0649	0.118662	0.000119914	-3.07507	3.92113	Down			C10 H28 N3 O6 P3 S2	443.065	1.405						level5
pos	8.448_140.0589	0.118725	0.204183	-3.0743	0.689979	Non significant	Gaboxadol		C6 H8 N2 O2	140.059	8.448	C13693	S3330				level4				NULL
pos	11.523_380.0929	0.118871	0.212321	-3.07254	0.673008	Non significant			C12 H21 N4 O6 P S	380.093	11.523						level5
neg	0.684_249.9677	0.119145	0.00393618	-3.06921	2.40492	Down			C3 H3 N6 O4 P S	249.968	0.684						level5
pos	1.177_486.2483	0.11936	0.465039	-3.06661	0.332511	Non significant			C27 H39 N2 O2 P S	486.248	1.177						level5
pos	0.984_128.084	0.119419	0.0504124	-3.0659	1.29746	Non significant	Butyl acrylate		C7 H12 O2	128.084	0.984	C10921	S8514		41.2		level4				NULL
pos	5.807_178.0606	0.11968	0.0405203	-3.06274	1.39233	Down			C6 H6 N6 O	178.061	5.807						level5
pos	2.97_325.1637	0.119709	0.0947843	-3.0624	1.02326	Non significant			C15 H23 N3 O5	325.164	2.97						level5
pos	10.478_176.0549	0.11976	0.0182355	-3.06178	1.73908	Down	Allantoic acid		C4 H8 N4 O4	176.055	10.478	C00499	S198	HMDB0001209			level4	Organic acids and derivatives	Carboxylic acids and derivatives	Amino acids, peptides, and analogues	map00230 Purine metabolism; map01100 Metabolic pathways; map01120 Microbial metabolism in diverse environments;
pos	9.488_305.1045	0.1208	0.181096	-3.04931	0.742091	Non significant	1-(5,6-dihydro-7h-[1,3]benzodioxolo[6,5,4-de]benzo[g]quinolin-7-yl)ethanone		C19 H15 N O3	305.104	9.488		S4474975	HMDB0041537			level4	Alkaloids and derivatives	Aporphines	null
neg	6.767_273.07	0.121058	5.53222e-05	-3.04623	4.2571	Down			C7 H15 N O10	273.07	6.767						level5
pos	7.95_260.0886	0.121658	0.146144	-3.0391	0.83522	Non significant	5-oxidanidyl-5-oxidanylidenenorvalylasparagine		C9 H14 N3 O6	260.089	7.95		S35031910				level4
pos	8.781_237.0727	0.121942	0.260216	-3.03573	0.584666	Non significant				237.073	8.781						level5
pos	2.536_148.0672	0.123098	0.0434015	-3.02212	1.3625	Down			C5 H12 N2 O S	148.067	2.536						level5
pos	1.081_297.2052	0.123115	0.032422	-3.02192	1.48916	Down			C15 H27 N3 O3	297.205	1.081						level5
neg	7.438_310.0307	0.123156	0.00399094	-3.02144	2.39892	Down	Diflubenzuron		C14 H9 Cl F2 N2 O2	310.031	7.438	C14427	S34065	HMDB0031778			level4	Benzenoids	Benzene and substituted derivatives	N-phenylureas	NULL
pos	3.165_223.096	0.123784	0.0816622	-3.0141	1.08798	Non significant	4-(methylnitrosamino)-1-(3-pyridyl-n-oxide)-1-butanone		C10 H13 N3 O3	223.096	3.165	C19602	S137921	HMDB0062375			level4	Organic oxygen compounds	Organooxygen compounds	Carbonyl compounds
neg	0.79_168.0424	0.123984	0.000492337	-3.01177	3.30774	Down	3-hydroxymandelic acid		C8 H8 O4	168.042	0.79		MReference-201	HMDB0000750	19.3	55	level3	Benzenoids	Phenols	1-hydroxy-4-unsubstituted benzenoids
neg	2.347_204.0402	0.124016	0.0029193	-3.01141	2.53472	Down			C7 H4 N6 O2	204.04	2.347						level5
pos	7.948_238.1067	0.124323	0.142611	-3.00784	0.845846	Non significant	Proxyphylline		C10 H14 N4 O3	238.107	7.948		S4806				level4
neg	8.901_362.0309	0.124448	0.00428349	-3.00638	2.3682	Down			C15 H11 N2 O7 P	362.031	8.901						level5
pos	3.16_243.1108	0.124736	0.036587	-3.00305	1.43667	Down			C11 H17 N O5	243.111	3.16						level5
neg	5.611_134.0582	0.125107	0.00196831	-2.99876	2.70591	Down	2,2-bis(hydroxymethyl)propionic acid		C5 H10 O4	134.058	5.611		MReference-3259			61	level2
neg	9.5_229.0719	0.125515	0.0224386	-2.99407	1.649	Down			C6 H16 N O6 P	229.072	9.5						level5
neg	3.461_306.1583	0.126148	0.00285878	-2.98681	2.54382	Down	Ruxolitinib		C17 H18 N6	306.158	3.461		S25027389				level4
pos	0.91_140.0476	0.126214	0.070115	-2.98605	1.15419	Non significant	Lv1850000		C7 H8 O3	140.048	0.91		S11485	HMDB0059862			level4	Organoheterocyclic compounds	Furans	Furoic acid and derivatives
neg	5.676_284.086	0.126319	7.24944e-05	-2.98485	4.1397	Down			C8 H16 N2 O9	284.086	5.676						level5
pos	4.389_309.1112	0.127969	0.0470284	-2.96614	1.32764	Down			C17 H15 N3 O3	309.111	4.389						level5
neg	3.474_88.0526	0.128079	0.051939	-2.9649	1.28451	Non significant	Isobutyric acid		C4 H8 O2	88.0526	3.474	C02632	MReference-2753	HMDB0001873		95.2	level2	Organic acids and derivatives	Carboxylic acids and derivatives	Carboxylic acids	map01120 Microbial metabolism in diverse environments; map01220 Degradation of aromatic compounds;
neg	0.679_627.5463	0.128309	0.100959	-2.9623	0.995855	Non significant			C35 H73 N5 O2 S	627.546	0.679						level5
pos	2.72_212.0952	0.128469	0.0700395	-2.9605	1.15466	Non significant	N,n'-diphenylurea		C13 H12 N2 O	212.095	2.72		MReference-1797	HMDB0032066		64.2	level2	Benzenoids	Benzene and substituted derivatives	null
pos	6.339_509.8543	0.128487	0.129205	-2.96031	0.888719	Non significant			C9 H3 Cl N2 O17 S2	509.854	6.339						level5
pos	10.15_408.1644	0.128677	0.124972	-2.95818	0.903188	Non significant			C14 H30 N6 O2 P2 S	408.164	10.15						level5
pos	12.708_399.1165	0.128853	0.200241	-2.9562	0.698448	Non significant			C17 H21 N O10	399.116	12.708						level5
neg	8.868_131.0585	0.129353	0.000691231	-2.95062	3.16038	Down	Trans-4-hydroxy-l-proline		C5 H9 N O3	131.059	8.868	C01015	BGI27	HMDB0240251	89.9	89.2	level1	Organic acids and derivatives	Carboxylic acids and derivatives	Amino acids, peptides, and analogues	NULL
pos	9.343_191.0255	0.129488	0.218765	-2.94911	0.660021	Non significant			C6 H9 N O4 S	191.025	9.343						level5
neg	8.393_174.0532	0.129752	0.000276986	-2.94617	3.55754	Down	(-)-shikimic acid		C7 H10 O5	174.053	8.393	C00493	S8412	HMDB0003070	47.2		level4	Organic oxygen compounds	Organooxygen compounds	Alcohols and polyols	map00400 Phenylalanine, tyrosine and tryptophan biosynthesis; map01100 Metabolic pathways; map01110 Biosynthesis of secondary metabolites; map01130 Biosynthesis of antibiotics; map01230 Biosynthesis of amino acids;
neg	3.009_334.1017	0.130164	0.000146243	-2.9416	3.83493	Down	Aramite		C15 H23 Cl O4 S	334.102	3.009	C19019	S8479				level4				NULL
pos	5.139_203.994	0.130506	0.0435612	-2.93781	1.3609	Down			C6 H N6 O P	203.994	5.139						level5
pos	1.033_173.0844	0.130584	0.0184228	-2.93695	1.73464	Down	Pyroquilon		C11 H11 N O	173.084	1.033	C18487	S82768	HMDB0037113			level4	Organoheterocyclic compounds	Quinolines and derivatives	Quinolones and derivatives	NULL
pos	3.232_198.0797	0.131171	0.0644667	-2.93048	1.19066	Non significant	909531		C12 H10 N2 O	198.08	3.232	C14742	S6577				level4				NULL
pos	4.671_285.1787	0.131291	0.041865	-2.92916	1.37815	Down			C12 H23 N5 O3	285.179	4.671						level5
pos	6.329_433.9421	0.131346	0.183855	-2.92855	0.735525	Non significant			C12 H11 N4 O4 P S4	433.942	6.329						level5
pos	11.283_452.0939	0.131602	0.137929	-2.92574	0.860346	Non significant			C12 H26 N2 O12 P2	452.094	11.283						level5
pos	3.056_150.0544	0.131754	0.0321005	-2.92409	1.49349	Down	Dezaguanine		C6 H6 N4 O	150.054	3.056		S50312				level4
pos	9.762_387.1641	0.132247	0.197979	-2.91869	0.70338	Non significant			C17 H29 N3 O3 S2	387.164	9.762						level5
pos	8.73_166.0721	0.13259	0.226957	-2.91496	0.644056	Non significant				166.072	8.73						level5
pos	5.923_234.0677	0.132608	0.0906399	-2.91476	1.04268	Non significant	Cysteinyl-4-hydroxyproline		C8 H14 N2 O4 S	234.068	5.923		S35032792				level4
pos	11.856_201.1844	0.132913	0.213757	-2.91145	0.670079	Non significant			C10 H23 N3 O	201.184	11.856						level5
pos	1.072_329.1488	0.133354	0.0169805	-2.90667	1.77005	Down	Cypendazole		C16 H19 N5 O3	329.149	1.072	C18917	S31583				level4				NULL
pos	1.792_252.1086	0.133572	0.00551516	-2.90431	2.25844	Down			C9 H23 N2 P3	252.109	1.792						level5
pos	1.044_269.1264	0.134056	0.0609194	-2.89909	1.21524	Non significant	Endralazine		C14 H15 N5 O	269.126	1.044		S43316				level4
pos	0.927_186.0896	0.134108	0.0702577	-2.89853	1.15331	Non significant	Cis-2-carboxycyclohexyl-acetic acid		C9 H14 O4	186.09	0.927	C14112	S571146				level4				map00626 Naphthalene degradation; map01120 Microbial metabolism in diverse environments;
neg	2.3_227.1273	0.134612	5.58542e-05	-2.89313	4.25294	Down			C10 H17 N3 O3	227.127	2.3						level5
pos	8.826_272.1008	0.134713	0.0949112	-2.89204	1.02268	Non significant				272.101	8.826						level5
pos	12.113_296.1008	0.134747	0.306762	-2.89167	0.513198	Non significant	Asp-tyr		C13 H16 N2 O6	296.101	12.113		S13585187	HMDB0028765			level4	Organic acids and derivatives	Carboxylic acids and derivatives	Amino acids, peptides, and analogues
neg	7.977_204.0639	0.135033	0.000116524	-2.88862	3.93358	Down	2-o-ethyl ascorbic acid		C8 H12 O6	204.064	7.977	C18342	S19071365				level4				NULL
pos	9.892_296.1483	0.135334	0.148141	-2.88541	0.829326	Non significant			C12 H24 O8	296.148	9.892						level5
neg	6.357_219.1109	0.13545	0.000114992	-2.88417	3.93933	Down	Pantothenic acid		C9 H17 N O5	219.111	6.357	C00864	BGI462	HMDB0000210	98.4	88.8	level2	Vitamins and Cofactors	Vitamins	Water-soluble vitamins [Fig]	map00410 beta-Alanine metabolism; map00770 Pantothenate and CoA biosynthesis; map01100 Metabolic pathways; map01110 Biosynthesis of secondary metabolites;
pos	2.991_239.0908	0.13557	0.0430104	-2.88289	1.36643	Down			C10 H13 N3 O4	239.091	2.991						level5
pos	2.259_241.1428	0.135605	0.0272951	-2.88252	1.56392	Down			C11 H19 N3 O3	241.143	2.259						level5
neg	2.383_114.0432	0.136128	0.000707925	-2.87696	3.15001	Down	Muscimol		C4 H6 N2 O2	114.043	2.383	C08311	S4116				level4	Fungal toxins	Mushroom toxins	Alkaloids	NULL
pos	3.882_149.0704	0.136448	0.0564676	-2.87358	1.2482	Non significant	3-methyladenine		C6 H7 N5	149.07	3.882	C00913	BGI105	HMDB0011600	89.6	83.4	level1	Organoheterocyclic compounds	Imidazopyrimidines	Purines and purine derivatives	NULL
neg	2.378_306.1083	0.136452	9.18532e-05	-2.87353	4.03691	Down			C12 H14 N6 O4	306.108	2.378						level5
pos	1.05_573.2727	0.137107	0.0425141	-2.86663	1.37147	Down			C22 H49 N5 O4 P2 S2	573.273	1.05						level5
pos	10.746_174.0644	0.137251	0.133114	-2.86511	0.875777	Non significant	Formiminoglutamic acid		C6 H10 N2 O4	174.064	10.746	C00439	S388370	HMDB0000854			level4	Organic acids and derivatives	Carboxylic acids and derivatives	Amino acids, peptides, and analogues	map00340 Histidine metabolism; map01100 Metabolic pathways;
pos	3.542_240.09	0.137354	0.0505135	-2.86403	1.29659	Non significant	Fortrol		C9 H13 Cl N6	240.09	3.542	C14299	S28552				level4				NULL
pos	8.708_329.1223	0.138	0.187725	-2.85726	0.726479	Non significant			C15 H24 N O3 P S	329.122	8.708						level5
neg	6.806_271.1172	0.138003	0.000356397	-2.85722	3.44807	Down			C11 H17 N3 O5	271.117	6.806						level5
pos	7.454_270.1692	0.138207	0.0225279	-2.8551	1.64728	Down			C12 H22 N4 O3	270.169	7.454						level5
pos	13.267_283.0804	0.13844	0.0440602	-2.85267	1.35595	Down	Cucumopine		C11 H13 N3 O6	283.08	13.267	C08475	S390236				level4				NULL
neg	1.039_349.1431	0.138465	0.000154932	-2.85241	3.80986	Down	Anisotine		C20 H19 N3 O3	349.143	1.039	C10639	S391192				level4	Alkaloids	Alkaloids derived from tryptophan and anthranilic acid	Quinazoline alkaloids	NULL
pos	1.159_182.0695	0.138805	0.0310109	-2.84886	1.50849	Down			C8 H10 N2 O3	182.07	1.159						level5
neg	6.047_240.995	0.1389	0.000244317	-2.84788	3.61205	Down	[similar to: orotic acid; δmass: 84.9779 da]			240.995	6.047						level5
pos	10.272_387.2118	0.138923	0.0199441	-2.84765	1.70019	Down			C18 H34 N3 O2 P S	387.212	10.272						level5
pos	9.372_169.0144	0.139197	0.245164	-2.8448	0.610543	Non significant	Glyphosate		C3 H8 N O5 P	169.014	9.372	C01705	S3376				level4				NULL
pos	9.627_271.1532	0.139387	0.0470284	-2.84284	1.32764	Down			C12 H21 N3 O4	271.153	9.627						level5
neg	1.054_283.1894	0.139772	0.00405744	-2.83885	2.39175	Down			C14 H25 N3 O3	283.189	1.054						level5
pos	3.721_132.0537	0.139915	0.023413	-2.83737	1.63054	Down	3-ureidopropionate		C4 H8 N2 O3	132.054	3.721	C02642	BGI112	HMDB0000026	94.1	78.9	level2	Organic acids and derivatives	Organic carbonic acids and derivatives	Ureas	map00240 Pyrimidine metabolism; map00410 beta-Alanine metabolism; map00770 Pantothenate and CoA biosynthesis; map01100 Metabolic pathways;
neg	6.356_304.0887	0.140077	4.82748e-05	-2.83571	4.31628	Down	Propaphos		C13 H21 O4 P S	304.089	6.356	C19013	S22177			35.4	level4				NULL
pos	1.459_283.1896	0.140558	0.0339405	-2.83076	1.46928	Down			C14 H25 N3 O3	283.19	1.459						level5
pos	4.858_125.0591	0.140592	0.0621334	-2.83041	1.20667	Non significant	5-methylcytosine		C5 H7 N3 O	125.059	4.858	C02376	MReference-263	HMDB0002894		85.4	level1	Organoheterocyclic compounds	Diazines	Pyrimidines and pyrimidine derivatives	map00240 Pyrimidine metabolism;
pos	1.789_233.1265	0.14123	0.0351023	-2.82388	1.45466	Down	Hopantenic acid		C10 H19 N O5	233.126	1.789		S26309				level4
neg	0.937_150.0318	0.141235	0.00184838	-2.82383	2.73321	Down	Phenylglyoxylic acid		C8 H6 O3	150.032	0.937	C02137	S11421	HMDB0001587			level4	Benzenoids	Benzene and substituted derivatives	Benzoyl derivatives	map00360 Phenylalanine metabolism; map00627 Aminobenzoate degradation; map01120 Microbial metabolism in diverse environments;
neg	8.899_342.0567	0.141253	0.00184838	-2.82365	2.73321	Down			C10 H10 N6 O8	342.057	8.899						level5
neg	2.257_268.0996	0.141427	0.000126922	-2.82187	3.89646	Down			C11 H16 N4 O2 S	268.1	2.257						level5
pos	9.405_255.1218	0.141483	0.282218	-2.82129	0.549415	Non significant	Hc blue 1		C11 H17 N3 O4	255.122	9.405	C19247	S16758				level4				NULL
pos	8.56_338.1688	0.141787	0.185091	-2.81821	0.732615	Non significant			C13 H26 N2 O8	338.169	8.56						level5
neg	2.407_213.9585	0.142143	7.37462e-05	-2.81459	4.13226	Down			C8 H6 O S3	213.958	2.407						level5
pos	9.672_172.0227	0.142175	0.155994	-2.81426	0.806891	Non significant			C4 H4 N4 O4	172.023	9.672						level5
pos	0.861_129.0251	0.142309	0.0406624	-2.8129	1.39081	Down	2-ethoxythiazole		C5 H7 N O S	129.025	0.861		S55689	HMDB0041282			level4	Organic oxygen compounds	Organooxygen compounds	Ethers
neg	0.77_348.013	0.142557	0.0248772	-2.81039	1.6042	Down			C16 H12 O5 S2	348.013	0.77						level5
pos	1.041_299.1634	0.14275	0.0834735	-2.80843	1.07845	Non significant			C10 H27 Cl N5 O P	299.163	1.041						level5
pos	11.522_358.1486	0.143319	0.20313	-2.8027	0.692225	Non significant			C14 H22 N4 O7	358.149	11.522						level5
pos	8.138_262.1643	0.143994	0.134202	-2.79592	0.872241	Non significant			C10 H22 N4 O4	262.164	8.138						level5
pos	10.766_239.1159	0.144695	0.15908	-2.78892	0.798385	Non significant			C12 H17 N O4	239.116	10.766						level5
neg	3.288_274.0205	0.14473	0.000243756	-2.78857	3.61305	Down			C8 H10 N4 O3 S2	274.021	3.288						level5
pos	10.248_243.0873	0.145155	0.211427	-2.78434	0.674839	Non significant			C7 H18 N O6 P	243.087	10.248					43.3	level5
pos	11.015_536.1886	0.145436	0.217512	-2.78154	0.662517	Non significant	6,7-dimethoxy-4-oxo-2-(3,4,5-trimethoxyphenyl)-3,4-dihydro-2h-chromen-5-yl 6-deoxy-alpha-l-mannopyranoside		C26 H32 O12	536.189	11.015		S24846604				level4
pos	1.304_145.053	0.145508	0.0450184	-2.78083	1.34661	Down	8-hydroxyquinoline		C9 H7 N O	145.053	1.304	C19434	MReference-2633			83.8	level2				NULL
pos	1.141_307.1533	0.145828	0.311539	-2.77766	0.506487	Non significant			C13 H26 N O5 P	307.153	1.141						level5
pos	2.472_313.1637	0.14586	0.0882377	-2.77734	1.05435	Non significant			C16 H28 N O P S	313.164	2.472						level5
neg	0.77_382.1057	0.1459	0.00507092	-2.77695	2.29491	Down	Mollicellin b		C21 H18 O7	382.106	0.77		S134711	HMDB0033340			level4	Organoheterocyclic compounds	Benzopyrans	1-benzopyrans
neg	1.659_327.0584	0.146759	5.14012e-06	-2.76848	5.28903	Down			C7 H14 N5 O8 P	327.058	1.659						level5
neg	1.665_242.0807	0.147252	0.00243834	-2.76365	2.61291	Down	Lumichrome		C12 H10 N4 O2	242.081	1.665	C01727	S4483963				level4				map00740 Riboflavin metabolism;
pos	8.729_144.0901	0.147269	0.248137	-2.76347	0.605309	Non significant	Adipamide		C6 H12 N2 O2	144.09	8.729		S11858				level4
neg	0.878_171.9867	0.147512	8.90981e-06	-2.76109	5.05013	Down			C3 H8 O4 S2	171.987	0.878						level5
pos	11.013_514.2065	0.147676	0.300258	-2.7595	0.522506	Non significant			C18 H35 N4 O11 P	514.207	11.013						level5
pos	9.356_208.052	0.14771	0.249865	-2.75916	0.602294	Non significant	Cys-ser		C6 H12 N2 O4 S	208.052	9.356		S15746256	HMDB0028784			level4	Organic acids and derivatives	Carboxylic acids and derivatives	Amino acids, peptides, and analogues
pos	8.81_274.1165	0.148181	0.0786469	-2.75456	1.10432	Non significant			C12 H14 N6 O2	274.116	8.81						level5
neg	1.761_109.0292	0.148339	0.00124474	-2.75303	2.90492	Down	(2-hydroxyphenyl)oxidanyl		C6 H5 O2	109.029	1.761	C05060	S13623450				level4				NULL
pos	2.277_115.027	0.148995	0.0201792	-2.74666	1.6951	Down	Maleamic acid		C4 H5 N O3	115.027	2.277	C01596	S4444106				level4				map00760 Nicotinate and nicotinamide metabolism; map01120 Microbial metabolism in diverse environments;
neg	2.397_351.1535	0.149053	0.000144398	-2.7461	3.84044	Down	5460894		C15 H21 N5 O5	351.154	2.397	C16431	S4945213				level4				map01110 Biosynthesis of secondary metabolites;
pos	12.58_300.1431	0.14914	0.0975805	-2.74526	1.01064	Non significant			C11 H24 O9	300.143	12.58						level5
pos	2.225_397.1637	0.149234	0.0892587	-2.74435	1.04935	Non significant	Abexinostat		C21 H23 N3 O5	397.164	2.225		S9924562				level4
pos	2.241_117.0427	0.149338	0.0136147	-2.74335	1.86599	Down	Aceturic acid		C4 H7 N O3	117.043	2.241		S10507	HMDB0000532			level4	Organic acids and derivatives	Carboxylic acids and derivatives	Amino acids, peptides, and analogues
pos	12.191_722.2585	0.149653	0.0138345	-2.74031	1.85904	Down	Kansuinin b		C38 H42 O14	722.259	12.191	C09122	S390598				level4	Terpenoids	Diterpenoids (C20)	Others	NULL
neg	1.377_126.0432	0.150227	0.000837292	-2.73479	3.07712	Down	Imidazoleacetic acid		C5 H6 N2 O2	126.043	1.377	C02835	MReference-442	HMDB0002024	19.9	73.9	level2	Organoheterocyclic compounds	Azoles	Imidazoles	map00340 Histidine metabolism;
pos	9.832_274.0989	0.151708	0.144493	-2.72063	0.840153	Non significant	11h-benzo[a]fluoren-11-ylacetic acid		C19 H14 O2	274.099	9.832		S21406545	HMDB0032173			level4	Benzenoids	Fluorenes	null
pos	5.061_375.1793	0.152435	0.104283	-2.71374	0.981787	Non significant			C19 H25 N3 O5	375.179	5.061						level5
pos	3.37_238.1319	0.152852	0.0228301	-2.70979	1.64149	Down	Seconal		C12 H18 N2 O3	238.132	3.37		S5005	HMDB0014562			level4	Organoheterocyclic compounds	Diazines	Pyrimidines and pyrimidine derivatives
pos	3.838_305.1012	0.153009	0.026112	-2.70831	1.58316	Down	(e)-entacapone		C14 H15 N3 O5	305.101	3.838	C07943	S4444537	HMDB0012226			level4	Phenylpropanoids and polyketides	Cinnamic acids and derivatives	Hydroxycinnamic acids and derivatives	NULL
pos	8.816_279.0776	0.153166	0.221605	-2.70683	0.65442	Non significant			C10 H17 N O6 S	279.078	8.816						level5
neg	6.941_357.1907	0.153533	0.0014658	-2.70338	2.83393	Down			C16 H27 N3 O6	357.191	6.941						level5
pos	1.194_215.0797	0.153839	0.0175595	-2.70051	1.75549	Down	Kinetin		C10 H9 N5 O	215.08	1.194	C08272	S3698	HMDB0012245			level4	Organoheterocyclic compounds	Imidazopyrimidines	Purines and purine derivatives	NULL
neg	2.878_108.0438	0.153865	0.0015606	-2.70026	2.80671	Down			C4 H4 N4	108.044	2.878						level5
neg	0.901_182.0945	0.153964	6.22139e-05	-2.69934	4.20611	Down	Mephenesin		C10 H14 O3	182.095	0.901		S3919				level4
pos	0.666_446.2611	0.154292	0.530363	-2.69627	0.275427	Non significant			C33 H34 O	446.261	0.666						level5
neg	10.251_258.0353	0.154355	0.00899123	-2.69568	2.04618	Down			C6 H6 N6 O6	258.035	10.251						level5
pos	9.337_131.0165	0.15506	0.234913	-2.6891	0.629093	Non significant	[similar to: cis-4-hydroxy-d-proline; δmass: -0.0417 da]			131.017	9.337						level5
pos	0.86_154.0632	0.155191	0.0892587	-2.68788	1.04935	Non significant	Vanillyl alcohol		C8 H10 O3	154.063	0.86	C06317	S56139	HMDB0032012			level4	Benzenoids	Phenols	Methoxyphenols	map00627 Aminobenzoate degradation; map01120 Microbial metabolism in diverse environments;
pos	9.358_175.0224	0.155229	0.189511	-2.68753	0.722365	Non significant			C4 H5 N3 O5	175.022	9.358						level5
neg	3.375_190.0382	0.155344	0.000152257	-2.68647	3.81742	Down	4-nqo		C9 H6 N2 O3	190.038	3.375	C03474	S5740				level4				NULL
neg	6.652_89.0116	0.155529	0.000143263	-2.68474	3.84387	Down	Oxamate		C2 H3 N O3	89.0116	6.652	C01444	S949				level4				map00230 Purine metabolism; map01120 Microbial metabolism in diverse environments;
pos	2.314_200.1164	0.155635	0.0376952	-2.68376	1.42371	Down			C9 H16 N2 O3	200.116	2.314						level5
pos	1.973_301.146	0.155943	0.0348918	-2.68091	1.45728	Down			C13 H23 N3 O3 S	301.146	1.973						level5
pos	0.823_393.1999	0.156064	0.0481613	-2.67979	1.3173	Down			C17 H31 N O9	393.2	0.823						level5
neg	2.878_135.0546	0.15627	0.000580374	-2.67788	3.23629	Down	Adenine		C5 H5 N5	135.055	2.878	C00147	MReference-296	HMDB0000034	47.9	87.8	level1	Organoheterocyclic compounds	Imidazopyrimidines	Purines and purine derivatives	map00230 Purine metabolism; map01100 Metabolic pathways;
pos	7.467_269.174	0.156901	0.0403319	-2.67207	1.39435	Down			C13 H23 N3 O3	269.174	7.467						level5
neg	2.093_216.1727	0.157097	0.0159425	-2.67027	1.79744	Down	12-hydroxylauric acid		C12 H24 O3	216.173	2.093	C08317	S71366	HMDB0002059			level4	Organic acids and derivatives	Hydroxy acids and derivatives	Medium-chain hydroxy acids and derivatives	NULL
pos	8.139_145.1332	0.157374	0.123542	-2.66773	0.908186	Non significant			C5 H15 N5	145.133	8.139						level5
neg	6.355_287.0984	0.157768	0.000340151	-2.66413	3.46833	Down			C9 H24 N O3 P3	287.098	6.355						level5
neg	1.66_310.0682	0.158096	0.000126323	-2.66113	3.89852	Down	2-deoxy-4-o-[(2e)-3-(4-hydroxyphenyl)-2-propenoyl]pentaric acid		C14 H14 O8	310.068	1.66		S35013080	HMDB0029783			level4	Phenylpropanoids and polyketides	Cinnamic acids and derivatives	Hydroxycinnamic acids and derivatives
pos	10.132_223.1058	0.158293	0.293085	-2.65933	0.533007	Non significant			C8 H17 N O6	223.106	10.132						level5
pos	6.728_215.0351	0.158603	0.0289757	-2.65651	1.53797	Down	3-chlorotyrosine		C9 H10 Cl N O3	215.035	6.728		S106510	HMDB0001885			level4	Organic acids and derivatives	Carboxylic acids and derivatives	Amino acids, peptides, and analogues
neg	3.378_146.0483	0.159013	4.57521e-05	-2.65279	4.33959	Down	Th9185000		C8 H6 N2 O	146.048	3.378	C14473	S8088				level4				NULL
pos	2.107_224.1162	0.159658	0.0276664	-2.64695	1.55805	Down	Butalbital		C11 H16 N2 O3	224.116	2.107		S2387	HMDB0014386			level4	Organoheterocyclic compounds	Diazines	Pyrimidines and pyrimidine derivatives
neg	11.398_253.0589	0.160136	0.00715758	-2.64263	2.14523	Down	Aspartic acid, n-salicyloyl-		C11 H11 N O6	253.059	11.398		S3715295	HMDB0039506			level4	Organic acids and derivatives	Carboxylic acids and derivatives	Amino acids, peptides, and analogues
pos	4.942_167.1061	0.160262	0.0867948	-2.64149	1.06151	Non significant	2-dimethylamino-5,6-dimethyl-4-hydroxypyrimidine		C8 H13 N3 O	167.106	4.942	C10916	S84165				level4				NULL
neg	2.347_276.0976	0.160594	0.000749605	-2.63851	3.12517	Down	Vv4325500		C18 H16 O Si	276.098	2.347	C14549	S63119				level4				NULL
pos	2.509_267.1583	0.160879	0.436967	-2.63595	0.359552	Non significant			C13 H21 N3 O3	267.158	2.509						level5
pos	2.535_278.1301	0.161229	0.0325644	-2.63281	1.48726	Down	(+/-)-pantetheine		C11 H22 N2 O4 S	278.13	2.535	C00831	S466	HMDB0003426			level4	Organic acids and derivatives	Carboxylic acids and derivatives	Amino acids, peptides, and analogues	map00332 Carbapenem biosynthesis; map00770 Pantothenate and CoA biosynthesis; map01130 Biosynthesis of antibiotics;
pos	8.888_177.1004	0.161393	0.230441	-2.63135	0.63744	Non significant	2-(hydroxymethyl)-1-methyl-3,4,5-piperidinetriol		C7 H15 N O4	177.1	8.888		S4228	HMDB0035360			level4	Organoheterocyclic compounds	Piperidines	null
pos	1.03_277.1314	0.162149	0.0586784	-2.62461	1.23152	Non significant	5-amino-6-(4-hydroxybutanoyl)-2,2-dimethyl-2,3-dihydro-4h-chromen-4-one		C15 H19 N O4	277.131	1.03		S30777558	HMDB0041328			level4	Organoheterocyclic compounds	Benzopyrans	1-benzopyrans
pos	8.454_285.1325	0.162238	0.00319844	-2.62381	2.49506	Down	Hc blue 2		C12 H19 N3 O5	285.132	8.454	C19429	S33439				level4				NULL
pos	0.647_575.5279	0.162762	0.421103	-2.61916	0.375612	Non significant			C31 H70 N5 O2 P	575.528	0.647						level5
pos	6.172_226.0745	0.163551	0.0409832	-2.61219	1.38739	Down			C13 H10 N2 O2	226.075	6.172					40	level5
pos	1.524_234.1006	0.163962	0.123071	-2.60857	0.909844	Non significant	5-methoxy-l-tryptophan		C12 H14 N2 O3	234.101	1.524		S133110	HMDB0002339			level4	Organoheterocyclic compounds	Indoles and derivatives	Tryptamines and derivatives
neg	8.322_338.0255	0.163982	0.000145856	-2.60839	3.83608	Down			C10 H6 N6 O8	338.026	8.322						level5
pos	8.814_376.1957	0.16498	0.146144	-2.59964	0.83522	Non significant			C15 H28 N4 O7	376.196	8.814						level5
pos	9.559_311.1593	0.165072	0.265362	-2.59883	0.576161	Non significant			C13 H21 N5 O4	311.159	9.559						level5
pos	1.125_384.0731	0.165203	0.506774	-2.59769	0.295186	Non significant			C13 H20 O11 S	384.073	1.125						level5
neg	0.769_399.1111	0.165762	0.000205377	-2.59281	3.68745	Down			C24 H17 N O5	399.111	0.769						level5
pos	3.1_156.0901	0.165854	0.119026	-2.59202	0.924358	Non significant			C7 H12 N2 O2	156.09	3.1						level5
pos	0.745_228.0358	0.166859	0.0424874	-2.5833	1.37174	Down			C12 H8 N2 O S	228.036	0.745						level5
neg	9.265_392.1337	0.166925	0.000837292	-2.58273	3.07712	Down	Shanzhiside		C16 H24 O11	392.134	9.265	C17066	S10122984				level4				NULL
pos	13.675_325.0795	0.167239	0.165685	-2.58002	0.780717	Non significant	Pancratistatin		C14 H15 N O8	325.079	13.675	C08535	S390265				level4				NULL
pos	1.041_300.1685	0.167915	0.0220979	-2.57419	1.65565	Down			C15 H28 N2 S2	300.168	1.041						level5
pos	12.294_273.1437	0.168258	0.240242	-2.57125	0.61935	Non significant			C10 H19 N5 O4	273.144	12.294						level5
neg	1.45_227.1272	0.169264	0.00050162	-2.56266	3.29963	Down			C10 H17 N3 O3	227.127	1.45						level5
neg	6.37_340.1124	0.170274	0.0104891	-2.55407	1.97926	Down			C11 H20 N2 O10	340.112	6.37						level5
neg	3.393_165.0654	0.170818	0.000177288	-2.54946	3.75132	Down	1-methylguanine		C6 H7 N5 O	165.065	3.393		MReference-104	HMDB0003282		77.6	level2	Organoheterocyclic compounds	Imidazopyrimidines	Purines and purine derivatives
pos	2.134_241.1428	0.171143	0.0321005	-2.54673	1.49349	Down			C11 H19 N3 O3	241.143	2.134						level5
pos	0.921_317.1416	0.171269	0.229954	-2.54566	0.638359	Non significant			C21 H19 N O2	317.142	0.921						level5
pos	2.101_317.1738	0.171314	0.0681366	-2.54528	1.16662	Non significant	Leucyltryptophan		C17 H23 N3 O3	317.174	2.101		S291664	HMDB0028940			level4	Organic acids and derivatives	Carboxylic acids and derivatives	Amino acids, peptides, and analogues
neg	5.972_284.086	0.171596	0.00022647	-2.54291	3.64499	Down			C8 H16 N2 O9	284.086	5.972						level5
pos	10.555_229.0716	0.172043	0.0208695	-2.53916	1.68049	Down			C6 H16 N O6 P	229.072	10.555				41		level5
neg	11.329_267.0745	0.172216	0.00036748	-2.53771	3.43477	Down			C12 H13 N O6	267.075	11.329						level5
neg	6.048_156.0174	0.173366	0.000162145	-2.52811	3.7901	Down	Orotate		C5 H4 N2 O4	156.017	6.048	C00295	BGI451	HMDB0000226	94.2	90.9	level1	Organoheterocyclic compounds	Diazines	Pyrimidines and pyrimidine derivatives	map00240 Pyrimidine metabolism; map01100 Metabolic pathways;
pos	3.992_109.0278	0.173658	0.0309636	-2.52568	1.50915	Down			C4 H3 N3 O	109.028	3.992						level5
pos	10.656_204.1113	0.173837	0.278177	-2.52419	0.555679	Non significant	Val-ser		C8 H16 N2 O4	204.111	10.656		S123028				level4
pos	11.283_259.1168	0.174582	0.218765	-2.51802	0.660021	Non significant	Linatine		C10 H17 N3 O5	259.117	11.283	C05939	S141375	HMDB0038516			level4	Organic acids and derivatives	Carboxylic acids and derivatives	Amino acids, peptides, and analogues	map00330 Arginine and proline metabolism;
pos	1.812_250.0955	0.175173	0.0330147	-2.51315	1.48129	Down			C12 H14 N2 O4	250.095	1.812						level5
neg	1.568_146.0946	0.175212	0.00247955	-2.51282	2.60563	Down	N-butyl lactate		C7 H14 O3	146.095	1.568		S8409	HMDB0040254			level4	Organic acids and derivatives	Carboxylic acids and derivatives	Carboxylic acid derivatives
pos	2.598_258.1005	0.175267	0.0321574	-2.51238	1.49272	Down			C14 H14 N2 O3	258.101	2.598						level5
neg	1.134_145.0529	0.175859	0.000169172	-2.50751	3.77167	Down	Fg7175000		C9 H7 N O	145.053	1.134	C06338	S5816				level4				NULL
neg	0.591_244.9851	0.175926	0.110369	-2.50696	0.957155	Non significant			C5 H11 N O4 S3	244.985	0.591						level5
pos	11.486_340.1858	0.176	0.232106	-2.50635	0.634313	Non significant			C13 H28 N2 O8	340.186	11.486						level5
neg	1.263_188.1415	0.176406	0.0884869	-2.50303	1.05312	Non significant	Myrmicacin		C10 H20 O3	188.142	1.263		S24790				level4
neg	2.046_122.037	0.176472	9.62874e-05	-2.50249	4.01643	Down	Benzoic acid		C7 H6 O2	122.037	2.046	C00180	MReference-332	HMDB0001870		89.1	level2	Benzenoids	Benzene and substituted derivatives	Benzoic acids and derivatives	map00360 Phenylalanine metabolism; map00362 Benzoate degradation; map00621 Dioxin degradation; map00623 Toluene degradation; map00627 Aminobenzoate degradation; map01100 Metabolic pathways; map01110 Biosynthesis of secondary metabolites; map01120 Microbial metabolism in diverse environments; map01220 Degradation of aromatic compounds;
pos	4.121_165.0654	0.177244	0.0592865	-2.49619	1.22704	Non significant	7-methylguanine		C6 H7 N5 O	165.065	4.121	C02242	MReference-276	HMDB0000897		94.6	level2	Organoheterocyclic compounds	Imidazopyrimidines	Purines and purine derivatives	NULL
neg	0.7_254.152	0.177261	0.117796	-2.49606	0.928871	Non significant	Ferimzone		C15 H18 N4	254.152	0.7	C18579	S7304099				level4				NULL
pos	0.978_179.0585	0.177285	0.109373	-2.49586	0.961091	Non significant	Hippurate		C9 H9 N O3	179.059	0.978	C01586	BGI309	HMDB0000714	5.8		level3	Benzenoids	Benzene and substituted derivatives	Benzoic acids and derivatives	map00360 Phenylalanine metabolism;
pos	0.865_249.1049	0.178409	0.0554147	-2.48674	1.25638	Non significant			C11 H15 N5 S	249.105	0.865						level5
pos	2.272_219.1109	0.178749	0.0325644	-2.484	1.48726	Down	Pantothenic acid		C9 H17 N O5	219.111	2.272	C00864	BGI462	HMDB0000210	97.5	36	level2	Vitamins and Cofactors	Vitamins	Water-soluble vitamins [Fig]	map00410 beta-Alanine metabolism; map00770 Pantothenate and CoA biosynthesis; map01100 Metabolic pathways; map01110 Biosynthesis of secondary metabolites;
pos	2.018_239.106	0.179477	0.056608	-2.47813	1.24712	Non significant			C6 H19 N5 O P2	239.106	2.018						level5
pos	9.538_282.1215	0.179957	0.0821817	-2.47428	1.08523	Non significant	N-{(2r)-1-[(4-hydroxybenzyl)amino]-3-methoxy-1-oxo-2-propanyl}glycine		C13 H18 N2 O5	282.122	9.538		S30778637	HMDB0061146			level4	Organic acids and derivatives	Carboxylic acids and derivatives	Amino acids, peptides, and analogues
pos	1.063_503.3313	0.180929	0.0522388	-2.46651	1.28201	Non significant			C26 H51 N O4 P2	503.331	1.063						level5
neg	10.241_582.0174	0.181355	0.00895195	-2.46311	2.04808	Down			C15 H16 N6 O15 P2	582.017	10.241						level5
pos	5.66_268.0994	0.181435	0.0589652	-2.46248	1.2294	Non significant			C11 H16 N4 O2 S	268.099	5.66						level5
pos	1.049_231.089	0.181675	0.106332	-2.46057	0.973338	Non significant	Benzoyldehydro-2,3-dihydroxy-benzone		C13 H13 N O3	231.089	1.049		S389842				level4
pos	12.476_287.077	0.181713	0.173634	-2.46026	0.760365	Non significant	Tenofovir		C9 H14 N5 O4 P	287.077	12.476	C17407	S408154	HMDB0014445			level4	Organoheterocyclic compounds	Imidazopyrimidines	Purines and purine derivatives	NULL
neg	3.314_291.1222	0.181869	0.0021267	-2.45903	2.67229	Down	Danegaptide		C14 H17 N3 O4	291.122	3.314		S17589967				level4
neg	1.212_200.1164	0.18215	3.88301e-05	-2.4568	4.41083	Down			C9 H16 N2 O3	200.116	1.212						level5
pos	1.059_321.1686	0.183138	0.026862	-2.449	1.57086	Down	Gabexate		C16 H23 N3 O4	321.169	1.059		S3329				level4
pos	10.553_223.1058	0.183266	0.0280394	-2.44799	1.55223	Down			C8 H17 N O6	223.106	10.553						level5
neg	0.998_310.1321	0.183562	0.00146301	-2.44566	2.83475	Down	Aplindore		C18 H18 N2 O3	310.132	0.998		S139676				level4
neg	2.863_343.0632	0.183743	0.0151493	-2.44424	1.81961	Down			C9 H20 N3 O5 P3	343.063	2.863						level5
pos	8.943_180.0538	0.183835	0.309627	-2.44351	0.509161	Non significant	Nicotinuric acid		C8 H8 N2 O3	180.054	8.943	C05380	MReference-520	HMDB0003269		72.6	level2	Organic acids and derivatives	Carboxylic acids and derivatives	Amino acids, peptides, and analogues	map00760 Nicotinate and nicotinamide metabolism;
pos	8.147_145.0854	0.184003	0.388745	-2.4422	0.410336	Non significant	4-guanidinobutyric acid		C5 H11 N3 O2	145.085	8.147	C01035	MReference-233	HMDB0003464	14	94.3	level2	Organic acids and derivatives	Carboxylic acids and derivatives	Amino acids, peptides, and analogues	map00330 Arginine and proline metabolism; map01100 Metabolic pathways;
pos	1.051_393.2151	0.184288	0.414579	-2.43996	0.382393	Non significant			C21 H31 N O6	393.215	1.051						level5
neg	9.122_359.1699	0.184442	0.0145884	-2.43876	1.83599	Down	Etoxazole		C21 H23 F2 N O2	359.17	9.122	C18495	S135707				level4				NULL
pos	4.125_278.124	0.185544	0.0540853	-2.43017	1.26692	Non significant			C9 H18 N4 O6	278.124	4.125						level5
neg	8.016_221.0152	0.186387	0.000134462	-2.42363	3.8714	Down			C4 H10 N5 P3	221.015	8.016						level5
pos	1.055_285.1212	0.186581	0.113933	-2.42212	0.943349	Non significant			C8 H24 N5 P S2	285.121	1.055						level5
pos	1.132_377.0309	0.187087	0.521312	-2.41822	0.282902	Non significant			C10 H13 N5 O7 P2	377.031	1.132						level5
pos	0.903_268.0848	0.187418	0.0538891	-2.41567	1.2685	Non significant	Mu2485000		C15 H12 N2 O3	268.085	0.903		S16756	HMDB0041905			level4	Organoheterocyclic compounds	Azolidines	Imidazolidines
pos	1.138_243.1009	0.187636	0.115657	-2.41399	0.936828	Non significant			C13 H13 N3 O2	243.101	1.138						level5
pos	1.337_171.0324	0.187739	0.0748276	-2.4132	1.12594	Non significant			C10 H5 N O2	171.032	1.337				3.3		level5
pos	1.495_189.0906	0.188426	0.0782268	-2.40793	1.10664	Non significant	Azolimine		C10 H11 N3 O	189.091	1.495		S14679163				level4
pos	10.416_265.095	0.189366	0.212321	-2.40075	0.673008	Non significant	N-phenylacetylglutamic acid		C13 H15 N O5	265.095	10.416		S9754592	HMDB0059772			level4	Organic acids and derivatives	Carboxylic acids and derivatives	Amino acids, peptides, and analogues
pos	1.065_201.0792	0.189941	0.015261	-2.39638	1.81642	Down	Carbaryl		C12 H11 N O2	201.079	1.065	C07491	S5899				level4				NULL
pos	10.861_366.1137	0.190516	0.155846	-2.39201	0.807306	Non significant			C10 H18 N6 O9	366.114	10.861						level5
neg	3.349_327.0991	0.190591	0.0136241	-2.39145	1.86569	Down			C14 H18 Cl N3 O4	327.099	3.349						level5
neg	1.488_188.0623	0.191065	0.000295882	-2.38787	3.52888	Down			C7 H12 N2 O2 S	188.062	1.488						level5
pos	0.666_460.277	0.191512	0.537783	-2.3845	0.269393	Non significant			C34 H36 O	460.277	0.666						level5
pos	9.067_325.1749	0.191585	0.321828	-2.38394	0.492376	Non significant			C14 H23 N5 O4	325.175	9.067						level5
neg	0.82_200.0145	0.191842	0.00122828	-2.38201	2.9107	Down	4-vinylphenol sulfate		C8 H8 O4 S	200.014	0.82		S4932200	HMDB0062775			level4	Organic acids and derivatives	Organic sulfuric acids and derivatives	Arylsulfates
pos	0.763_177.1156	0.192693	0.0508317	-2.37562	1.29387	Non significant	Phenmetrazine		C11 H15 N O	177.116	0.763	C07432	S4598	HMDB0014968			level4	Organoheterocyclic compounds	Oxazinanes	Morpholines	NULL
pos	8.462_315.1429	0.193252	0.0504124	-2.37144	1.29746	Non significant	Clavamycin d		C13 H21 N3 O6	315.143	8.462	C17364	S30791680				level4				NULL
pos	4.779_198.0643	0.193457	0.0208478	-2.36991	1.68094	Down	Mimosine		C8 H10 N2 O4	198.064	4.779	C04771	S389405	HMDB0015188			level4	Organic acids and derivatives	Carboxylic acids and derivatives	Amino acids, peptides, and analogues	NULL
pos	8.555_272.1008	0.193969	0.339897	-2.3661	0.468652	Non significant			C13 H21 O2 P S	272.101	8.555						level5
pos	9.357_230.0339	0.19409	0.276161	-2.36521	0.558837	Non significant			C9 H11 O5 P	230.034	9.357						level5
pos	8.475_157.0311	0.194207	0.485018	-2.36433	0.314242	Non significant			C5 H7 N3 O S	157.031	8.475						level5
pos	8.468_201.0494	0.19424	0.187725	-2.36409	0.726479	Non significant			C4 H11 N O8	201.049	8.468						level5
pos	1.506_199.1212	0.194572	0.124359	-2.36162	0.905322	Non significant	Hhl		C10 H17 N O3	199.121	1.506	C21197	S8234144				level4				map02024 Quorum sensing;
pos	2.342_345.1898	0.194692	0.223676	-2.36074	0.65038	Non significant	Eptapirone		C16 H23 N7 O2	345.19	2.342		S181024				level4
neg	8.901_386.0206	0.194696	0.00443722	-2.36071	2.35289	Down			C18 H6 N6 O3 S	386.021	8.901						level5
pos	0.826_376.1734	0.194917	0.056087	-2.35907	1.25114	Non significant			C17 H28 O9	376.173	0.826						level5
pos	9.61_175.0848	0.194965	0.336244	-2.35871	0.473345	Non significant	Apm		C7 H13 N O4	175.085	9.61		S91360	HMDB0034252			level4	Organic acids and derivatives	Carboxylic acids and derivatives	Amino acids, peptides, and analogues
neg	1.488_218.0728	0.19504	0.00113613	-2.35816	2.94457	Down	Cys-pro		C8 H14 N2 O3 S	218.073	1.488		S11567157	HMDB0028783			level4	Organic acids and derivatives	Carboxylic acids and derivatives	Amino acids, peptides, and analogues
neg	3.616_261.1215	0.195111	0.002338	-2.35763	2.63116	Down	Lotaustralin		C11 H19 N O6	261.122	3.616	C08334	S390193	HMDB0033865			level4	Amino acid related compounds	Cyanogenic glucosides	Cyanogenic glucosides derived from valine or isoleucine	map00460 Cyanoamino acid metabolism; map01110 Biosynthesis of secondary metabolites;
pos	1.381_188.0589	0.195147	0.0784171	-2.35737	1.10559	Non significant	(3-hydroxy-2-oxo-2,3-dihydro-1h-indol-3-yl)acetonitrile		C10 H8 N2 O2	188.059	1.381		S9833148	HMDB0038633			level4	Organoheterocyclic compounds	Indoles and derivatives	Indolines
neg	0.758_314.0429	0.195189	0.00670861	-2.35706	2.17337	Down	Wedelolactone		C16 H10 O7	314.043	0.758	C10541	S4445124				level4	Flavonoids	Isoflavonoids	Coumestanes	NULL
pos	13.655_195.0535	0.195338	0.23202	-2.35595	0.634475	Non significant	2-((4-nitrophenoxy)methyl)oxirane		C9 H9 N O4	195.054	13.655	C04274	S20045				level4				NULL
pos	2.953_299.098	0.19639	0.0740069	-2.34821	1.13073	Non significant			C10 H24 N O3 P3	299.098	2.953						level5
neg	8.191_235.0308	0.19778	0.000643362	-2.33803	3.19154	Down			C5 H12 N5 P3	235.031	8.191						level5
pos	0.812_210.0895	0.198146	0.0242029	-2.33537	1.61613	Down	3-(3,5-dimethoxyphenyl)propanoic acid		C11 H14 O4	210.089	0.812		S3095008	HMDB0127493			level4	Phenylpropanoids and polyketides	Phenylpropanoic acids	null
pos	13.641_400.0534	0.199295	0.199084	-2.32702	0.700964	Non significant	Bis(2,3-dihydroxypropyl) 2-hydroxy-1,3-propanediyl bis[hydrogen (phosphate)]		C9 H22 O13 P2	400.053	13.641	C03853	S389140				level4				NULL
neg	5.984_283.0821	0.19941	9.00622e-05	-2.32619	4.04546	Down				283.082	5.984						level5
neg	12.993_264.0483	0.200466	0.0042899	-2.31857	2.36755	Down	Furagin		C10 H8 N4 O5	264.048	12.993		S5264730				level4
pos	3.413_234.9794	0.20115	0.0557949	-2.31366	1.25341	Non significant			C6 H7 N O5 P2	234.979	3.413						level5
pos	4.077_291.1219	0.20234	0.0658328	-2.30515	1.18156	Non significant	Danegaptide		C14 H17 N3 O4	291.122	4.077		S17589967				level4
neg	3.958_114.0684	0.202611	0.00417006	-2.30322	2.37986	Down	Epsilon-caprolactone		C6 H10 O2	114.068	3.958	C01880	S9972	HMDB0060476			level4	Organoheterocyclic compounds	Lactones	null	map00930 Caprolactam degradation; map01120 Microbial metabolism in diverse environments; map01220 Degradation of aromatic compounds;
pos	8.627_315.0929	0.203212	0.364487	-2.29894	0.438318	Non significant	Protizinic acid		C17 H17 N O3 S	315.093	8.627		S64879				level4
pos	11.665_358.1487	0.203262	0.148663	-2.29858	0.827796	Non significant			C14 H22 N4 O7	358.149	11.665						level5
pos	5.349_135.0435	0.203539	0.0594036	-2.29662	1.22619	Non significant			C6 H5 N3 O	135.043	5.349						level5
pos	2.388_317.2929	0.203707	0.427305	-2.29543	0.369262	Non significant	2-amino-1,3,4-octadecanetriol		C18 H39 N O3	317.293	2.388	C12144	MReference-545	HMDB0004610		75.7	level2	Organic nitrogen compounds	Organonitrogen compounds	Amines	map00600 Sphingolipid metabolism; map01100 Metabolic pathways;
neg	13.217_343.091	0.203782	0.0917497	-2.2949	1.0374	Non significant	Diboa-glucoside		C14 H17 N O9	343.091	13.217		S4475737				level4
pos	4.079_274.0954	0.203841	0.0649842	-2.29448	1.18719	Non significant	1-methyl-2,3,4,9-tetrahydro-1h-beta-carboline-1,3-dicarboxylic acid		C14 H14 N2 O4	274.095	4.079		S231414	HMDB0035115			level4	Alkaloids and derivatives	Harmala alkaloids	null
pos	5.466_357.2375	0.203981	0.0457471	-2.29349	1.33964	Down			C16 H31 N5 O4	357.238	5.466						level5
neg	2.091_101.048	0.204307	0.0146301	-2.29119	1.83475	Down	Acpc		C4 H7 N O2	101.048	2.091	C01234	S520	HMDB0036458			level4	Organic acids and derivatives	Carboxylic acids and derivatives	Amino acids, peptides, and analogues	map00270 Cysteine and methionine metabolism; map01100 Metabolic pathways; map01110 Biosynthesis of secondary metabolites;
neg	5.164_215.091	0.204553	0.00417006	-2.28945	2.37986	Down			C8 H13 N3 O4	215.091	5.164						level5
neg	5.564_242.1269	0.205019	0.00333118	-2.28617	2.4774	Down			C11 H18 N2 O4	242.127	5.564						level5
pos	9.321_235.1057	0.205665	0.0646664	-2.28163	1.18932	Non significant			C9 H17 N O6	235.106	9.321						level5
pos	9.2_189.0752	0.205709	0.256207	-2.28132	0.591408	Non significant	Glycylglycylglycine		C6 H11 N3 O4	189.075	9.2		S10688	HMDB0029419			level4	Organic acids and derivatives	Carboxylic acids and derivatives	Amino acids, peptides, and analogues
pos	6.231_313.1637	0.207342	0.0340612	-2.26992	1.46774	Down			C16 H28 N O P S	313.164	6.231						level5
neg	8.901_568.0405	0.208547	0.00428349	-2.26156	2.3682	Down			C18 H23 N2 O13 P3	568.04	8.901						level5
pos	1.208_148.0738	0.209237	0.0835012	-2.25679	1.07831	Non significant	Dl-mevalonic acid		C6 H12 O4	148.074	1.208		S436				level4
neg	3.316_354.1183	0.210018	2.93312e-05	-2.25141	4.53267	Down	Allithiamine		C15 H22 N4 O2 S2	354.118	3.316		S14116443	HMDB0031758			level4	Organoheterocyclic compounds	Diazines	Pyrimidines and pyrimidine derivatives
pos	3.432_256.1061	0.210435	0.0373672	-2.24856	1.42751	Down	O,o'-bis(trimethylsilyl)uracil		C10 H20 N2 O2 Si2	256.106	3.432		S74575	HMDB0094653			level4	Organoheterocyclic compounds	Diazines	Pyrimidines and pyrimidine derivatives
pos	1.046_359.1844	0.211137	0.0702577	-2.24375	1.15331	Non significant			C11 H31 N5 O4 P2	359.184	1.046						level5
pos	1.052_332.1008	0.212234	0.0620968	-2.23627	1.20693	Non significant			C16 H16 N2 O6	332.101	1.052						level5
pos	3.909_283.1532	0.212555	0.065529	-2.23409	1.18357	Non significant			C13 H21 N3 O4	283.153	3.909						level5
pos	8.571_293.1111	0.212784	0.360187	-2.23254	0.443472	Non significant	N-acetylmuramic acid		C11 H19 N O8	293.111	8.571	C02713	S4575341	HMDB0060493			level4	Organic oxygen compounds	Organooxygen compounds	Carbohydrates and carbohydrate conjugates	map00520 Amino sugar and nucleotide sugar metabolism; map01100 Metabolic pathways; map02060 Phosphotransferase system (PTS);
pos	1.067_177.1018	0.212807	0.0892587	-2.23239	1.04935	Non significant			C8 H11 N5	177.102	1.067						level5
pos	3.553_200.1164	0.213042	0.0181397	-2.23079	1.74137	Down			C9 H16 N2 O3	200.116	3.553						level5
pos	9.122_246.0853	0.213157	0.156536	-2.23001	0.805385	Non significant	Dihydrouridine		C9 H14 N2 O6	246.085	9.122		S85115	HMDB0000497			level4	Organic oxygen compounds	Organooxygen compounds	Carbohydrates and carbohydrate conjugates
pos	1.004_287.127	0.213203	0.075607	-2.2297	1.12144	Non significant	Gabazine free base		C15 H17 N3 O3	287.127	1.004	C13796	S21509471				level4				NULL
neg	2.099_215.0587	0.213248	0.0096409	-2.2294	2.01588	Down	Robustine		C12 H9 N O3	215.059	2.099	C10736	S144611				level4	Alkaloids	Alkaloids derived from tryptophan and anthranilic acid	Quinoline alkaloids	NULL
pos	4.54_365.1586	0.2136	0.102406	-2.22701	0.989673	Non significant			C17 H23 N3 O6	365.159	4.54						level5
pos	3.5_271.1532	0.215761	0.0564854	-2.21249	1.24806	Non significant			C12 H21 N3 O4	271.153	3.5						level5
pos	1.495_189.0793	0.21595	0.149159	-2.21123	0.82635	Non significant	Ipa		C11 H11 N O2	189.079	1.495		S3613	HMDB0002302			level4	Organoheterocyclic compounds	Indoles and derivatives	Indolyl carboxylic acids and derivatives
pos	11.011_454.2194	0.21633	0.0790473	-2.20869	1.10211	Non significant			C16 H34 N6 O7 S	454.219	11.011						level5
pos	1.716_287.1369	0.216983	0.0834498	-2.20434	1.07857	Non significant	O-[(2e)-hexenedioyl]carnitine		C13 H21 N O6	287.137	1.716		S28639167				level4
pos	2.13_283.1031	0.217493	0.0553199	-2.20096	1.25712	Non significant	7-methyl-6-oxo-9-(d-ribofuranosyl)-6,7-dihydro-3h-purin-9-ium		C11 H15 N4 O5	283.103	2.13		S146861	HMDB0003950			level4	Nucleosides, nucleotides, and analogues	Purine nucleosides	null
pos	10.119_341.1697	0.217761	0.215162	-2.19918	0.667233	Non significant			C13 H27 N O9	341.17	10.119						level5
neg	6.492_154.0034	0.217899	6.38732e-05	-2.19827	4.19468	Down	Hydroxyacetone phosphate		C3 H7 O5 P	154.003	6.492	C03505	S132971				level4				NULL
neg	8.322_242.9995	0.218561	0.000167337	-2.19389	3.77641	Down			C6 H8 N5 P3	243	8.322						level5
neg	0.914_198.0796	0.218637	0.0028805	-2.19339	2.54053	Down	909531		C12 H10 N2 O	198.08	0.914	C14742	S6577				level4				NULL
pos	5.64_173.1167	0.218892	0.0238591	-2.19171	1.62235	Down	Indospicine		C7 H15 N3 O2	173.117	5.64	C08288	S97122				level4				NULL
pos	2.76_168.052	0.218924	0.028816	-2.1915	1.54037	Down	[similar to: norharman; δmass: -0.0168 da]			168.052	2.76						level5
neg	0.97_219.0897	0.218949	0.0040656	-2.19133	2.39088	Down	Aniracetam		C12 H13 N O3	219.09	0.97	C13355	S2111				level4				NULL
pos	4.41_119.0486	0.218952	0.0619876	-2.19131	1.2077	Non significant			C6 H5 N3	119.049	4.41						level5
pos	12.208_318.1426	0.219159	0.302184	-2.18995	0.519729	Non significant			C13 H22 N2 O7	318.143	12.208						level5
pos	5.523_149.0592	0.2192	0.0638623	-2.18968	1.19476	Non significant			C7 H7 N3 O	149.059	5.523						level5
pos	2.78_353.1474	0.219347	0.133209	-2.18872	0.875468	Non significant			C17 H23 N O7	353.147	2.78						level5
pos	2.047_267.1584	0.2195	0.0436924	-2.18771	1.35959	Down			C13 H21 N3 O3	267.158	2.047						level5
neg	2.406_95.9883	0.221789	0.000478281	-2.17274	3.32032	Down	Methanesulfonic acid		C H4 O3 S	95.9883	2.406	C11145	S6155	HMDB0240280			level4	Organic acids and derivatives	Organic sulfonic acids and derivatives	Organosulfonic acids and derivatives	map00920 Sulfur metabolism;
neg	8.901_440.0082	0.221818	0.00171212	-2.17255	2.76646	Down			C17 H9 N6 O5 P S	440.008	8.901						level5
pos	0.933_212.1527	0.222389	0.0405203	-2.16884	1.39233	Down	Brivaracetam		C11 H20 N2 O2	212.153	0.933		S8012964				level4
pos	0.997_311.1269	0.222417	0.0905322	-2.16866	1.0432	Non significant	Imazaquin		C17 H17 N3 O3	311.127	0.997	C05076	S49446				level4				NULL
neg	6.938_190.0958	0.22267	0.00525864	-2.16702	2.27913	Down	Dihydralazine		C8 H10 N6	190.096	6.938		S9813				level4
pos	5.742_154.0857	0.222956	0.0318627	-2.16517	1.49672	Down			C6 H10 N4 O	154.086	5.742						level5
pos	10.991_263.0827	0.223002	0.0178478	-2.16487	1.74842	Down			C10 H17 N O5 S	263.083	10.991						level5
pos	0.973_300.0932	0.223628	0.0837602	-2.16083	1.07696	Non significant	Coronene		C24 H12	300.093	0.973	C19375	S8761				level4				NULL
neg	9.042_266.0152	0.22366	0.0022353	-2.16062	2.65066	Down			C7 H13 N2 O3 P3	266.015	9.042						level5
neg	0.936_357.1792	0.224448	0.00072851	-2.15555	3.13756	Down	Cafedrine		C18 H23 N5 O3	357.179	0.936		S64784				level4
pos	11.617_284.1008	0.224939	0.241525	-2.15239	0.617037	Non significant	(2r,3s,4s,5r)-2-(6-hydroxy-2-imino-3,7-dihydropurin-9-yl)-5-(hydroxymethyl)tetrahydrofuran-3,4-diol		C10 H14 N5 O5	284.101	11.617		S30778620	HMDB0061067			level4	Nucleosides, nucleotides, and analogues	Purine nucleosides	null
pos	9.044_363.1406	0.225297	0.0763983	-2.1501	1.11692	Non significant			C14 H28 N3 O2 P3	363.141	9.044						level5
neg	0.814_160.0527	0.225307	0.233857	-2.15004	0.63105	Non significant	Qj4750000		C10 H8 O2	160.053	0.814	C16213	S6824				level4				map00624 Polycyclic aromatic hydrocarbon degradation; map01120 Microbial metabolism in diverse environments;
pos	2.109_288.132	0.225503	0.123631	-2.14878	0.907874	Non significant			C12 H20 N2 O6	288.132	2.109						level5
neg	1.513_239.9998	0.225645	2.72276e-05	-2.14787	4.56499	Down			C4 H10 N4 O2 P2 S	240	1.513						level5
pos	0.662_564.3393	0.226196	0.50492	-2.14435	0.296777	Non significant			C36 H45 N4 P	564.339	0.662						level5
neg	1.946_195.0357	0.226785	0.126181	-2.14061	0.899005	Non significant			C9 H9 N O2 S	195.036	1.946						level5
pos	0.836_411.1812	0.227063	0.582405	-2.13883	0.234775	Non significant	Tasosartan		C23 H21 N7 O	411.181	0.836		S54890	HMDB0015439			level4	Benzenoids	Benzene and substituted derivatives	Biphenyls and derivatives
pos	4.346_257.1376	0.227444	0.0725163	-2.13642	1.13956	Non significant			C11 H19 N3 O4	257.138	4.346						level5
pos	10.249_287.051	0.22756	0.0236239	-2.13568	1.62665	Down			C8 H9 N5 O7	287.051	10.249						level5
pos	1.028_217.1105	0.228794	0.212666	-2.12788	0.672302	Non significant	Glutethimide		C13 H15 N O2	217.111	1.028	C07489	S3367	HMDB0015505			level4	Organoheterocyclic compounds	Piperidines	Phenylpiperidines	NULL
pos	9.818_311.1593	0.229177	0.322946	-2.12547	0.49087	Non significant			C13 H21 N5 O4	311.159	9.818						level5
pos	1.168_162.0829	0.22978	0.125885	-2.12167	0.900027	Non significant			C6 H14 N2 O S	162.083	1.168						level5
neg	2.491_172.0046	0.230191	0.00339227	-2.1191	2.46951	Down			C3 H8 O6 S	172.005	2.491						level5
neg	0.994_170.0945	0.230414	0.00076551	-2.1177	3.11605	Down	2-(diethoxymethyl)furan		C9 H14 O3	170.095	0.994	C14280	S75385				level4				NULL
neg	1.326_217.9557	0.230568	0.000141492	-2.11673	3.84927	Down			C5 H5 N2 O2 P3	217.956	1.326						level5
pos	9.211_211.0572	0.23108	0.277524	-2.11354	0.5567	Non significant				211.057	9.211						level5
pos	1.495_100.0275	0.231181	0.0709034	-2.11291	1.14933	Non significant	Hydantoin		C3 H4 N2 O2	100.028	1.495	C05146	S9612				level4				NULL
pos	0.683_328.1463	0.231312	0.5566	-2.11209	0.254457	Non significant	Tiapride		C15 H24 N2 O4 S	328.146	0.683		S5268	HMDB0042039			level4	Benzenoids	Benzene and substituted derivatives	Benzenesulfonyl compounds
neg	2.348_221.0303	0.23144	0.000692334	-2.11129	3.15968	Down				221.03	2.348						level5
pos	4.817_133.0642	0.231987	0.0688304	-2.10788	1.16222	Non significant	4-methylbenzotriazole		C7 H7 N3	133.064	4.817		MReference-3051			77.5	level2
pos	4.534_180.1014	0.232183	0.0740069	-2.10667	1.13073	Non significant			C8 H12 N4 O	180.101	4.534						level5
pos	8.048_156.0902	0.232587	0.3274	-2.10416	0.484921	Non significant			C7 H12 N2 O2	156.09	8.048						level5
neg	2.837_277.1064	0.233942	0.000582274	-2.09578	3.23487	Down			C15 H20 N P S	277.106	2.837						level5
neg	1.545_241.1429	0.234591	0.014319	-2.09178	1.84409	Down			C11 H19 N3 O3	241.143	1.545						level5
pos	3.45_262.0955	0.235677	0.037611	-2.08512	1.42469	Down	(5-benzyl-3,6-dioxo-2-piperazinyl)acetic acid		C13 H14 N2 O4	262.096	3.45		S106716	HMDB0031360			level4	Organic acids and derivatives	Carboxylic acids and derivatives	Amino acids, peptides, and analogues
pos	8.937_274.1165	0.237221	0.0350495	-2.07569	1.45532	Down			C11 H18 N2 O6	274.116	8.937						level5
neg	8.322_199.0096	0.237398	0.00531984	-2.07462	2.2741	Down			C3 H9 N3 O3 S2	199.01	8.322						level5
pos	8.818_343.1378	0.23766	0.0414762	-2.07303	1.3822	Down			C14 H21 N3 O7	343.138	8.818						level5
neg	0.548_292.9346	0.237694	0.190479	-2.07282	0.720154	Non significant			C5 H11 N O3 S5	292.935	0.548						level5
neg	1.127_169.1105	0.238216	0.0907066	-2.06966	1.04236	Non significant	Aceclidine		C9 H15 N O2	169.111	1.127		S1902				level4
pos	11.492_274.139	0.238221	0.291083	-2.06963	0.535983	Non significant			C9 H18 N6 O4	274.139	11.492						level5
pos	8.443_306.1432	0.240017	0.265715	-2.05879	0.575584	Non significant	L-lupinic acid		C13 H18 N6 O3	306.143	8.443		S4444101				level4
neg	5.656_299.0734	0.24036	1.04021e-05	-2.05673	4.98288	Down	Fenbendazole		C15 H13 N3 O2 S	299.073	5.656	C21876	S3217	HMDB0029745			level4	Organoheterocyclic compounds	Benzimidazoles	2-benzimidazolylcarbamic acid esters	NULL
pos	3.872_192.1379	0.241057	0.0862313	-2.05255	1.06433	Non significant			C10 H16 N4	192.138	3.872						level5
neg	0.977_128.0112	0.241517	7.11773e-05	-2.0498	4.14766	Down	5-hydroxy-2-furoic acid		C5 H4 O4	128.011	0.977		S3373337	HMDB0059784			level4	Organoheterocyclic compounds	Furans	Furoic acid and derivatives
neg	1.517_155.0222	0.241628	0.000106315	-2.04914	3.97341	Down	4-nitrocatechol		C6 H5 N O4	155.022	1.517	C02235	S2745027	HMDB0002916			level4	Benzenoids	Phenols	Nitrophenols	map00627 Aminobenzoate degradation; map01120 Microbial metabolism in diverse environments;
pos	8.655_156.0902	0.242794	0.283962	-2.04219	0.546739	Non significant			C7 H12 N2 O2	156.09	8.655						level5
pos	10.065_326.1475	0.24326	0.275542	-2.03943	0.559812	Non significant	Nipradilol		C15 H22 N2 O6	326.147	10.065		S65005				level4
pos	0.666_166.0785	0.243268	0.554177	-2.03938	0.256352	Non significant	Fluorene		C13 H10	166.078	0.666	C07715	S6592				level4				map00624 Polycyclic aromatic hydrocarbon degradation; map01100 Metabolic pathways; map01120 Microbial metabolism in diverse environments;
neg	0.985_397.1523	0.243285	0.00163022	-2.03928	2.78775	Down	(+)-aureothin		C22 H23 N O6	397.152	0.985	C15689	S5029106				level4				NULL
pos	13.652_267.0742	0.243293	0.217498	-2.03923	0.662546	Non significant			C12 H13 N O6	267.074	13.652						level5
pos	10.416_387.2118	0.243704	0.109373	-2.0368	0.961091	Non significant			C16 H29 N5 O6	387.212	10.416						level5
pos	9.077_383.1076	0.24394	0.197447	-2.0354	0.704549	Non significant	Succinyladenosine		C14 H17 N5 O8	383.108	9.077		S17216022	HMDB0000912			level4	Nucleosides, nucleotides, and analogues	Purine nucleosides	null
pos	11.4_288.1431	0.244016	0.248137	-2.03496	0.605309	Non significant			C11 H20 N4 O5	288.143	11.4						level5
neg	1.71_264.1112	0.244427	0.00516035	-2.03253	2.28732	Down	Phenylac-gln-oh		C13 H16 N2 O4	264.111	1.71	C04148	S83292	HMDB0006344			level4	Organic acids and derivatives	Carboxylic acids and derivatives	Amino acids, peptides, and analogues	map00360 Phenylalanine metabolism;
pos	2.263_225.1196	0.244485	0.123613	-2.03218	0.907936	Non significant				225.12	2.263						level5
pos	2.142_260.1196	0.246846	0.0853852	-2.01831	1.06862	Non significant				260.12	2.142						level5
pos	2.739_168.069	0.247829	0.101365	-2.01259	0.994112	Non significant	Norharman		C11 H8 N2	168.069	2.739	C20157	MReference-2555	HMDB0012897		90.8	level2	Organoheterocyclic compounds	Indoles and derivatives	Pyridoindoles	NULL
pos	9.333_375.1278	0.248078	0.0646664	-2.01113	1.18932	Non significant	Tidembersat		C20 H19 F2 N O4	375.128	9.333		S148969				level4
neg	2.782_199.0959	0.248142	0.000372209	-2.01076	3.42921	Down	N-(2-cyanoethyl)-l-glutamine		C8 H13 N3 O3	199.096	2.782	C06114	S389750	HMDB0060477			level4	Organic acids and derivatives	Carboxylic acids and derivatives	Amino acids, peptides, and analogues	map00460 Cyanoamino acid metabolism;
pos	8.471_157.0854	0.248162	0.382199	-2.01065	0.41771	Non significant			C6 H11 N3 O2	157.085	8.471						level5
pos	9.142_287.1845	0.248467	0.0181792	-2.00887	1.74042	Down			C13 H25 N3 O4	287.185	9.142						level5
pos	6.691_242.0528	0.248823	0.787035	-2.00681	0.104006	Non significant			C5 H16 N4 O P2 S	242.053	6.691						level5
pos	1.332_227.116	0.249001	0.066461	-2.00578	1.17743	Non significant	4-methyl meiqx		C12 H13 N5	227.116	1.332		S94552	HMDB0032928			level4	Organoheterocyclic compounds	Diazanaphthalenes	Benzodiazines
pos	1.031_353.195	0.249051	0.261337	-2.00549	0.582799	Non significant			C17 H27 N3 O5	353.195	1.031						level5
pos	1.05_285.094	0.250646	0.0564854	-1.99628	1.24806	Non significant			C7 H19 N5 O3 S2	285.094	1.05						level5
pos	0.939_210.1371	0.250698	0.130646	-1.99598	0.883904	Non significant	Cyclo(leucylprolyl)		C11 H18 N2 O2	210.137	0.939		S92947				level4
pos	2.353_289.1063	0.250786	0.0879106	-1.99547	1.05596	Non significant			C14 H15 N3 O4	289.106	2.353						level5
pos	6.773_212.0801	0.251009	0.0057373	-1.99419	2.24129	Down			C9 H12 N2 O4	212.08	6.773						level5
pos	2.311_341.195	0.251659	0.0340612	-1.99046	1.46774	Down			C16 H27 N3 O5	341.195	2.311						level5
pos	1.152_271.1896	0.251737	0.0817826	-1.99001	1.08734	Non significant			C13 H25 N3 O3	271.19	1.152						level5
pos	1.119_139.0999	0.252407	0.0819125	-1.98618	1.08665	Non significant	(+/-)-tropinone		C8 H13 N O	139.1	1.119	C00783	S71370				level4	Alkaloids	Alkaloids derived from ornithine	Tropane alkaloids	map01100 Metabolic pathways; map01110 Biosynthesis of secondary metabolites;
pos	0.892_276.1209	0.252629	0.0576646	-1.98491	1.23909	Non significant	Triethyl citrate		C12 H20 O7	276.121	0.892		S13850879	HMDB0034263			level4	Organic acids and derivatives	Carboxylic acids and derivatives	Tricarboxylic acids and derivatives
pos	8.969_331.1378	0.253413	0.0302497	-1.98044	1.51928	Down	3149		C19 H19 F2 N O2	331.138	8.969		S33682				level4
neg	9.472_345.1542	0.254329	0.0361548	-1.97523	1.44183	Down			C14 H23 N3 O7	345.154	9.472						level5
pos	8.194_386.2278	0.254588	0.328552	-1.97376	0.483396	Non significant			C16 H30 N6 O5	386.228	8.194						level5
pos	11.331_301.1273	0.255585	0.275542	-1.96813	0.559812	Non significant			C12 H19 N3 O6	301.127	11.331						level5
pos	2.197_192.0809	0.255733	0.0319594	-1.96729	1.4954	Down			C10 H13 N2 P	192.081	2.197						level5
neg	1.126_243.1011	0.256017	0.0025286	-1.96569	2.59712	Down			C13 H13 N3 O2	243.101	1.126						level5
pos	8.691_297.1688	0.256982	0.248137	-1.96026	0.605309	Non significant			C14 H23 N3 O4	297.169	8.691						level5
pos	1.002_421.2002	0.257284	0.0725443	-1.95857	1.1394	Non significant	Fenpyroximate		C24 H27 N3 O4	421.2	1.002	C11098	S7850857				level4				NULL
pos	1.028_373.1999	0.25822	0.149612	-1.95333	0.825033	Non significant			C20 H27 N3 O4	373.2	1.028						level5
pos	9.474_271.128	0.258555	0.18414	-1.95145	0.734852	Non significant			C10 H17 N5 O4	271.128	9.474						level5
pos	7.497_136.0615	0.258653	0.405985	-1.95091	0.39149	Non significant	6-methylnicotinamide		C7 H8 N2 O	136.061	7.497			HMDB0013704		57.7	level5	Organoheterocyclic compounds	Pyridines and derivatives	Pyridinecarboxylic acids and derivatives
pos	5.343_321.1939	0.259574	0.0650301	-1.94578	1.18689	Non significant			C19 H23 N5	321.194	5.343						level5
pos	0.744_210.1258	0.259722	0.324425	-1.94496	0.488885	Non significant	Epi-jasmonic acid		C12 H18 O3	210.126	0.744	C16317	S5584839				level4	FA Fatty acyls	FA02 Octadecanoids	FA0202 jasmonic acids	map00592 alpha-Linolenic acid metabolism; map01100 Metabolic pathways; map01110 Biosynthesis of secondary metabolites;
pos	1.041_399.2732	0.259755	0.102295	-1.94478	0.990147	Non significant			C20 H37 N3 O5	399.273	1.041						level5
neg	7.203_191.0699	0.260135	0.00794397	-1.94267	2.09996	Down	Carbendazim		C9 H9 N3 O2	191.07	7.203	C10897	S23741	HMDB0031769			level4	Organoheterocyclic compounds	Benzimidazoles	2-benzimidazolylcarbamic acid esters	NULL
pos	4.046_383.2168	0.260814	0.183355	-1.93891	0.736708	Non significant			C15 H34 N3 O6 P	383.217	4.046						level5
pos	2.403_122.9954	0.261145	0.233333	-1.93708	0.632025	Non significant			C5 H N O3	122.995	2.403						level5
neg	6.492_238.9811	0.261622	5.1666e-05	-1.93444	4.2868	Down			C7 H N3 O7	238.981	6.492						level5
pos	1.05_74.0369	0.261688	0.0556065	-1.93408	1.25487	Non significant	Propionic acid		C3 H6 O2	74.0369	1.05	C00163	S1005	HMDB0000237			level4	Organic acids and derivatives	Carboxylic acids and derivatives	Carboxylic acids	map00640 Propanoate metabolism; map00642 Ethylbenzene degradation; map00760 Nicotinate and nicotinamide metabolism; map01100 Metabolic pathways; map01120 Microbial metabolism in diverse environments; map01220 Degradation of aromatic compounds;
pos	1.058_247.9984	0.261688	0.0556065	-1.93408	1.25487	Non significant	Vanillic acid 4-sulfate		C8 H8 O7 S	247.998	1.058		S339308	HMDB0041788			level4	Benzenoids	Benzene and substituted derivatives	Benzoic acids and derivatives
pos	1.046_170.0558	0.261688	0.0556065	-1.93408	1.25487	Non significant			C4 H6 N6 O2	170.056	1.046						level5
pos	1.051_510.3421	0.261688	0.0556065	-1.93408	1.25487	Non significant			C28 H53 N2 P3	510.342	1.051						level5
pos	1.058_711.5047	0.261688	0.0556065	-1.93408	1.25487	Non significant			C34 H75 N5 O4 P2 S	711.505	1.058						level5
pos	1.07_311.221	0.261688	0.0556065	-1.93408	1.25487	Non significant			C16 H29 N3 O3	311.221	1.07						level5
pos	1.691_267.1219	0.262178	0.136462	-1.93138	0.864988	Non significant	Agaritine		C12 H17 N3 O4	267.122	1.691	C01550	S388610				level4				NULL
pos	8.601_222.0619	0.262185	0.279832	-1.93134	0.553102	Non significant				222.062	8.601						level5
neg	11.862_239.0433	0.262407	0.0306316	-1.93012	1.51383	Down	N-[(6-hydroxy-1,3-benzodioxol-5-yl)carbonyl]glycine		C10 H9 N O6	239.043	11.862		S74852584	HMDB0129401			level4	Organic acids and derivatives	Carboxylic acids and derivatives	Amino acids, peptides, and analogues
neg	4.982_326.1153	0.262708	0.000426065	-1.92847	3.37052	Down	Eucalyptin		C19 H18 O5	326.115	4.982		S69039				level4
pos	0.642_675.4709	0.263858	0.451806	-1.92217	0.345048	Non significant			C42 H66 N3 P S	675.471	0.642						level5
neg	0.792_94.0419	0.26388	0.000145222	-1.92205	3.83797	Down	Phenol		C6 H6 O	94.0419	0.792	C00146	MReference-3052	HMDB0000228		90.6	level2	Benzenoids	Phenols	1-hydroxy-4-unsubstituted benzenoids	map00350 Tyrosine metabolism; map00361 Chlorocyclohexane and chlorobenzene degradation; map00362 Benzoate degradation; map00627 Aminobenzoate degradation; map01120 Microbial metabolism in diverse environments; map01220 Degradation of aromatic compounds;
pos	1.047_502.28	0.264897	0.0415885	-1.9165	1.38103	Down			C27 H42 N4 O S2	502.28	1.047						level5
pos	0.835_202.111	0.265072	0.163386	-1.91554	0.786784	Non significant	N-methyl-1h-indole-3-propanamide		C12 H14 N2 O	202.111	0.835		S5975886	HMDB0032756			level4	Organoheterocyclic compounds	Indoles and derivatives	Tryptamines and derivatives
pos	0.844_193.0742	0.265795	0.121264	-1.91161	0.916269	Non significant	1107116		C10 H11 N O3	193.074	0.844	C05598	S61452	HMDB0000821			level4	Organic acids and derivatives	Carboxylic acids and derivatives	Amino acids, peptides, and analogues	map00360 Phenylalanine metabolism;
neg	5.944_307.0841	0.266314	0.00731314	-1.9088	2.1359	Down	Reduced glutathione		C10 H17 N3 O6 S	307.084	5.944		S725	HMDB0062697			level4	Organic acids and derivatives	Carboxylic acids and derivatives	Amino acids, peptides, and analogues
neg	1.925_119.0487	0.266548	0.000176336	-1.90753	3.75366	Down			C6 H5 N3	119.049	1.925						level5
pos	1.044_272.116	0.266783	0.0551602	-1.90626	1.25837	Non significant	4-(9h-beta-carbolin-1-yl)-1,2,4-butanetriol		C15 H16 N2 O3	272.116	1.044		S35013868	HMDB0035191			level4	Alkaloids and derivatives	Harmala alkaloids	null
pos	12.615_335.0769	0.267218	0.0882377	-1.90391	1.05435	Non significant			C12 H18 N O8 P	335.077	12.615					37.4	level5
neg	2.626_302.0995	0.267313	0.0120256	-1.9034	1.91989	Down			C9 H24 N2 O3 P2 S	302.099	2.626						level5
pos	1.71_348.1322	0.267443	0.108788	-1.9027	0.96342	Non significant			C19 H25 O2 P S	348.132	1.71						level5
pos	1.031_447.2735	0.268412	0.0675423	-1.89748	1.17042	Non significant			C26 H42 N O P S	447.274	1.031						level5
pos	13.65_233.0536	0.269072	0.228682	-1.89393	0.640767	Non significant			C8 H11 N O7	233.054	13.65						level5
neg	2.412_266.0752	0.269707	0.000166359	-1.89054	3.77895	Down			C8 H14 N2 O8	266.075	2.412						level5
pos	8.488_269.1489	0.269744	0.223505	-1.89034	0.650714	Non significant			C11 H19 N5 O3	269.149	8.488						level5
pos	9.552_175.0224	0.269797	0.321747	-1.89005	0.492486	Non significant			C4 H5 N3 O5	175.022	9.552						level5
neg	6.439_76.0161	0.269995	0.000179256	-1.88899	3.74653	Down	Glycolic acid		C2 H4 O3	76.0161	6.439	C00160	MReference-2713	HMDB0000115		99.5	level2	Organic acids and derivatives	Hydroxy acids and derivatives	Alpha hydroxy acids and derivatives	map00361 Chlorocyclohexane and chlorobenzene degradation; map00625 Chloroalkane and chloroalkene degradation; map00630 Glyoxylate and dicarboxylate metabolism; map01100 Metabolic pathways; map01110 Biosynthesis of secondary metabolites; map01120 Microbial metabolism in diverse environments; map01130 Biosynthesis of antibiotics; map01200 Carbon metabolism;
pos	8.829_305.1587	0.270508	0.0374213	-1.88626	1.42688	Down	2-amino-6-[(e)-(5-amino-5-carboxy-2-hydroxypentylidene)amino]-5-hydroxyhexanoic acid (non-preferred name)		C12 H23 N3 O6	305.159	8.829		S35014757	HMDB0039161			level4	Organic acids and derivatives	Carboxylic acids and derivatives	Amino acids, peptides, and analogues
pos	0.895_190.0845	0.270709	0.21377	-1.88518	0.670053	Non significant	2374		C8 H14 O5	190.084	0.895		S22619	HMDB0040220			level4	Organic acids and derivatives	Hydroxy acids and derivatives	Beta hydroxy acids and derivatives
pos	11.848_312.0957	0.270953	0.308522	-1.88388	0.510713	Non significant	Pteroic acid		C14 H12 N6 O3	312.096	11.848	C07582	S85769				level4				NULL
neg	9.497_145.0855	0.271349	0.000375804	-1.88178	3.42504	Down	4-guanidinobutanoate		C5 H11 N3 O2	145.085	9.497	C01035	BGI116	HMDB0003464	90.5	82.7	level1	Organic acids and derivatives	Carboxylic acids and derivatives	Amino acids, peptides, and analogues	map00330 Arginine and proline metabolism; map01100 Metabolic pathways;
neg	9.042_137.0478	0.271832	0.0014625	-1.87921	2.8349	Down	4-aminobenzoate		C7 H7 N O2	137.048	9.042	C00568	BGI114	HMDB0001392	92.5	92.2	level2	Benzenoids	Benzene and substituted derivatives	Benzoic acids and derivatives	map00627 Aminobenzoate degradation; map00790 Folate biosynthesis; map01100 Metabolic pathways; map01120 Microbial metabolism in diverse environments;
pos	2.09_182.0695	0.272131	0.0169805	-1.87763	1.77005	Down			C8 H10 N2 O3	182.07	2.09						level5
pos	13.559_290.1477	0.272914	0.010171	-1.87348	1.99264	Down			C12 H22 N2 O6	290.148	13.559						level5
pos	1.058_284.091	0.273037	0.101365	-1.87283	0.994112	Non significant	Mfcd08277028		C13 H16 O7	284.091	1.058		S135751	HMDB0011686		40.3	level4	Organic oxygen compounds	Organooxygen compounds	Carbohydrates and carbohydrate conjugates
pos	8.569_257.1488	0.27317	0.404837	-1.87213	0.39272	Non significant			C10 H19 N5 O3	257.149	8.569						level5
pos	2.458_306.1215	0.273177	0.142405	-1.87209	0.846475	Non significant	94536		C15 H18 N2 O5	306.122	2.458	C01632	S388633				level4				NULL
pos	0.841_250.1782	0.273223	0.0766057	-1.87185	1.11574	Non significant			C12 H26 O5	250.178	0.841						level5
neg	1.759_168.0425	0.273352	0.00174155	-1.87117	2.75907	Down	3,4-dihydroxyphenylacetic acid		C8 H8 O4	168.042	1.759	C01161	S532	HMDB0001336			level4	Benzenoids	Phenols	Benzenediols	map00350 Tyrosine metabolism; map01100 Metabolic pathways; map01120 Microbial metabolism in diverse environments; map01220 Degradation of aromatic compounds;
pos	1.396_138.0432	0.273375	0.0617373	-1.87105	1.20945	Non significant	Urocanate		C6 H6 N2 O2	138.043	1.396	C00785	BGI565	HMDB0000301	94.4	82.9	level1	Organoheterocyclic compounds	Azoles	Imidazoles	map00340 Histidine metabolism; map01100 Metabolic pathways;
pos	3.876_113.0955	0.273421	0.0885159	-1.87081	1.05298	Non significant			C5 H11 N3	113.096	3.876						level5
pos	12.653_317.0899	0.273466	0.036587	-1.87057	1.43667	Down			C16 H15 N O6	317.09	12.653						level5
pos	10.181_286.08	0.273906	0.065529	-1.86825	1.18357	Non significant			C11 H14 N2 O7	286.08	10.181						level5
neg	2.156_362.0362	0.274335	0.0209456	-1.86599	1.67891	Down			C11 H14 N4 O6 S2	362.036	2.156						level5
pos	3.723_161.0955	0.274622	0.101365	-1.86448	0.994112	Non significant			C9 H11 N3	161.095	3.723						level5
pos	13.654_336.1166	0.274699	0.22357	-1.86408	0.650586	Non significant	3-epi-3-hydroxymugineic acid		C12 H20 N2 O9	336.117	13.654	C15501	S9122896				level4				NULL
pos	0.844_211.0748	0.274771	0.0675423	-1.8637	1.17042	Non significant	Milrinone		C12 H9 N3 O	211.075	0.844	C07224	S4052	HMDB0014380			level4	Organoheterocyclic compounds	Pyridines and derivatives	Bipyridines and oligopyridines	NULL
neg	11.084_190.0594	0.275034	0.0227499	-1.86232	1.64302	Down	Carglumic acid		C6 H10 N2 O5	190.059	11.084	C05829	S108351	HMDB0015673			level4	Organic acids and derivatives	Carboxylic acids and derivatives	Amino acids, peptides, and analogues	map00340 Histidine metabolism;
pos	1.027_246.1006	0.275913	0.0801907	-1.85772	1.09588	Non significant	N-acetyl-trp-oh		C13 H14 N2 O3	246.101	1.027		S610602	HMDB0013713			level4	Organic acids and derivatives	Carboxylic acids and derivatives	Amino acids, peptides, and analogues
neg	4.873_313.0891	0.275973	5.0979e-05	-1.8574	4.29261	Down			C8 H19 N5 O4 S2	313.089	4.873						level5
neg	9.045_203.0197	0.27616	0.00269267	-1.85642	2.56982	Down			C6 H9 N3 O S2	203.02	9.045						level5
neg	1.636_217.0953	0.276248	0.00531089	-1.85596	2.27483	Down	Pymetrozine		C10 H11 N5 O	217.095	1.636	C18590	S7850487				level4				NULL
neg	0.888_506.0964	0.276522	0.000182501	-1.85453	3.73874	Down			C26 H14 N6 O6	506.096	0.888						level5
neg	0.885_286.0843	0.276522	0.000182501	-1.85453	3.73874	Down	Oxypeucedanin		C16 H14 O5	286.084	0.885		S141075	HMDB0030622			level4	Phenylpropanoids and polyketides	Coumarins and derivatives	Furanocoumarins
neg	3.201_240.0902	0.277301	0.00305976	-1.85047	2.51431	Down	Fortrol		C9 H13 Cl N6	240.09	3.201	C14299	S28552				level4				NULL
pos	10.425_419.1782	0.278428	0.154802	-1.84462	0.810223	Non significant			C16 H32 N5 O2 P3	419.178	10.425						level5
pos	2.143_261.1212	0.279164	0.112521	-1.84081	0.948767	Non significant	Lotaustralin		C11 H19 N O6	261.121	2.143	C08334	S390193	HMDB0033865			level4	Amino acid related compounds	Cyanogenic glucosides	Cyanogenic glucosides derived from valine or isoleucine	map00460 Cyanoamino acid metabolism; map01110 Biosynthesis of secondary metabolites;
pos	1.147_563.4667	0.279192	0.10372	-1.84067	0.984136	Non significant			C32 H62 N5 O P	563.467	1.147						level5
neg	8.904_250.0067	0.279355	0.00539834	-1.83983	2.26774	Down			C6 H6 N2 O9	250.007	8.904						level5
pos	2.945_361.1613	0.279376	0.253051	-1.83972	0.596793	Non significant			C20 H28 N O P S	361.161	2.945						level5
pos	2.159_185.0691	0.280444	0.0725443	-1.83422	1.1394	Non significant	Eglumetad		C8 H11 N O4	185.069	2.159		S184747				level4
pos	8.668_201.064	0.280576	0.309305	-1.83354	0.509614	Non significant			C8 H11 N O5	201.064	8.668						level5
neg	0.508_573.4408	0.280615	0.559377	-1.83334	0.252295	Non significant	(2r,3r,4e)-3-hydroxy-2-(tetradecanoylamino)-4-octadecene-1-sulfonic acid		C32 H63 N O5 S	573.441	0.508		S24823201				level4
pos	1.15_174.0797	0.280909	0.0914279	-1.83182	1.03892	Non significant	Edaravone		C10 H10 N2 O	174.08	1.15	C13008	S3881	HMDB0006240			level4	Organoheterocyclic compounds	Azoles	Pyrazoles	NULL
pos	2.139_130.0745	0.281281	0.119979	-1.82992	0.920895	Non significant	(2s)-2-piperazinecarboxylic acid		C5 H10 N2 O2	130.075	2.139	C19783	S1236875				level4				NULL
pos	0.68_544.286	0.281323	0.429196	-1.8297	0.367344	Non significant			C31 H44 O6 S	544.286	0.68						level5
pos	9.451_117.054	0.281627	0.399867	-1.82814	0.398084	Non significant	Guanidinoacetate		C3 H7 N3 O2	117.054	9.451	C00581	BGI299	HMDB0000128	94.8	52.8	level1	Organic acids and derivatives	Carboxylic acids and derivatives	Amino acids, peptides, and analogues	map00260 Glycine, serine and threonine metabolism; map00330 Arginine and proline metabolism; map01100 Metabolic pathways;
pos	1.049_398.1839	0.281876	0.0405203	-1.82687	1.39233	Down			C22 H26 N2 O5	398.184	1.049						level5
pos	1.573_145.0741	0.2822	0.0594036	-1.82521	1.22619	Non significant	4-acetamidobutanoate		C6 H11 N O3	145.074	1.573	C02946	BGI113	HMDB0003681	76.5	75.3	level1	Organic acids and derivatives	Carboxylic acids and derivatives	Amino acids, peptides, and analogues	map00330 Arginine and proline metabolism; map01100 Metabolic pathways;
pos	0.862_199.1001	0.282282	0.0646664	-1.82479	1.18932	Non significant			C13 H13 N O	199.1	0.862						level5
neg	2.829_460.1711	0.282407	2.75395e-05	-1.82415	4.56004	Down	6-acetylpicropolin		C24 H28 O9	460.171	2.829	C09055	S390558				level4	Terpenoids	Diterpenoids (C20)	Clerodanes	NULL
pos	1.047_397.2572	0.282446	0.0500886	-1.82395	1.30026	Non significant			C16 H41 N5 P2 S	397.257	1.047						level5
pos	6.179_327.1793	0.282465	0.215501	-1.82386	0.666551	Non significant			C15 H25 N3 O5	327.179	6.179						level5
neg	0.814_139.0272	0.283026	0.0087868	-1.82099	2.05617	Down	4-nitrophenol		C6 H5 N O3	139.027	0.814	C00870	S955	HMDB0001232			level4	Benzenoids	Phenols	Nitrophenols	map00627 Aminobenzoate degradation; map01120 Microbial metabolism in diverse environments;
pos	8.766_210.0982	0.283199	0.31588	-1.82011	0.500477	Non significant				210.098	8.766						level5
neg	9.043_181.0378	0.283592	0.00226599	-1.81811	2.64474	Down	Diboa		C8 H7 N O4	181.038	9.043	C15770	S26511	HMDB0033733			level4	Organoheterocyclic compounds	Benzoxazines	Benzoxazinones	map01110 Biosynthesis of secondary metabolites;
neg	9.93_161.0691	0.28363	0.000800275	-1.81792	3.09676	Down	N-methyl-l-glutamate		C6 H11 N O4	161.069	9.93	C01046	BGI437	HMDB0062660	67.3	52.1	level1	Organic acids and derivatives	Carboxylic acids and derivatives	Amino acids, peptides, and analogues	map00680 Methane metabolism; map01120 Microbial metabolism in diverse environments;
pos	4.435_181.1218	0.284476	0.191364	-1.81362	0.71814	Non significant			C9 H15 N3 O	181.122	4.435						level5
neg	5.652_143.0585	0.284823	0.000126323	-1.81186	3.89852	Down	Trimethadione		C6 H9 N O3	143.059	5.652		S5374	HMDB0014491			level4	Organoheterocyclic compounds	Azolidines	Oxazolidines
pos	0.842_239.116	0.285094	0.0201272	-1.81049	1.69622	Down			C13 H13 N5	239.116	0.842						level5
pos	0.937_259.142	0.285165	0.222158	-1.81013	0.653338	Non significant			C12 H21 N O5	259.142	0.937						level5
neg	2.75_313.2005	0.285305	2.91517e-05	-1.80942	4.53534	Down			C15 H27 N3 O4	313.2	2.75						level5
neg	9.044_271.007	0.285443	0.00541111	-1.80872	2.26671	Down			C8 H5 N3 O8	271.007	9.044						level5
neg	2.845_474.1866	0.286212	2.32097e-05	-1.80485	4.63433	Down	Robustaol a		C25 H30 O9	474.187	2.845	C09968	S390963				level4				NULL
pos	1.037_653.3424	0.286489	0.122213	-1.80345	0.912882	Non significant			C37 H53 N O5 P2	653.342	1.037						level5
pos	3.208_315.1793	0.286571	0.0995724	-1.80304	1.00186	Non significant			C14 H25 N3 O5	315.179	3.208						level5
pos	4.137_223.1183	0.286971	0.115018	-1.80102	0.939235	Non significant				223.118	4.137						level5
pos	1.202_95.0372	0.287415	0.117452	-1.79879	0.93014	Non significant	2-pyridone		C5 H5 N O	95.0372	1.202	C02502	S8537	HMDB0013751			level4	Organoheterocyclic compounds	Pyridines and derivatives	Hydropyridines	NULL
neg	7.522_221.0691	0.28757	0.0591787	-1.79801	1.22783	Non significant	Methyl 2,3-dihydro-3-hydroxy-2-oxo-1h-indole-3-acetate		C11 H11 N O4	221.069	7.522		S35014708	HMDB0038991			level4	Organoheterocyclic compounds	Indoles and derivatives	Indolyl carboxylic acids and derivatives
pos	0.82_449.2779	0.287648	0.596567	-1.79762	0.224341	Non significant	Condelphine		C25 H39 N O6	449.278	0.82	C08671	S390323				level4	Alkaloids	Alkaloids derived by amination reactions	Terpenoid alkaloids	NULL
pos	8.915_343.1379	0.287753	0.0298501	-1.7971	1.52505	Down			C14 H21 N3 O7	343.138	8.915						level5
pos	10.387_285.1436	0.289227	0.253086	-1.78973	0.596731	Non significant			C10 H23 N O8	285.144	10.387						level5
pos	3.893_140.0952	0.289275	0.0319442	-1.78948	1.49561	Down			C7 H12 N2 O	140.095	3.893						level5
neg	0.728_217.074	0.289482	0.00912559	-1.78846	2.03974	Down	3-(indol-3-yl)-2-oxobutyric acid		C12 H11 N O3	217.074	0.728	C05644	S389611				level4				map00380 Tryptophan metabolism;
pos	10.938_526.1518	0.291652	0.341037	-1.77768	0.467199	Non significant			C17 H37 O12 P3	526.152	10.938						level5
neg	1.468_243.1011	0.291817	0.000212718	-1.77686	3.6722	Down			C13 H13 N3 O2	243.101	1.468						level5
pos	8.864_142.0745	0.292194	0.43113	-1.775	0.365392	Non significant	Piracetam		C6 H10 N2 O2	142.075	8.864		S4677				level4
pos	0.693_366.2228	0.292496	0.583523	-1.77351	0.233942	Non significant			C21 H34 O3 S	366.223	0.693						level5
pos	3.649_194.1423	0.292901	0.109969	-1.77152	0.958729	Non significant			C11 H18 N2 O	194.142	3.649						level5
neg	5.653_214.0957	0.293531	0.000972832	-1.76841	3.01196	Down	1-(beta-d-ribofuranosyl)-1,2-dihydropyrimidine		C9 H14 N2 O4	214.096	5.653		S388960				level4
pos	1.489_141.0793	0.294654	0.113448	-1.76291	0.945202	Non significant	Ethosuximide		C7 H11 N O2	141.079	1.489	C07505	S3175	HMDB0014731			level4	Organoheterocyclic compounds	Pyrrolidines	Pyrrolidones	NULL
pos	2.042_214.1221	0.29477	0.0995724	-1.76234	1.00186	Non significant			C12 H14 N4	214.122	2.042						level5
neg	1.878_133.0643	0.295527	0.000134462	-1.75864	3.8714	Down	4-methylbenzotriazole		C7 H7 N3	133.064	1.878		MReference-3051			73.9	level2
pos	7.261_117.0797	0.295762	0.861699	-1.75749	0.0646446	Non significant	Betaine		C5 H11 N O2	117.08	7.261			HMDB0000043		89.3	level5	Organic acids and derivatives	Carboxylic acids and derivatives	Amino acids, peptides, and analogues
pos	9.674_384.212	0.296562	0.35933	-1.7536	0.444506	Non significant			C14 H33 N4 O6 P	384.212	9.674					35.9	level5
pos	0.665_206.1098	0.296737	0.549644	-1.75274	0.259919	Non significant	(e,e)-1,4-diphenyl-1,3-butadiene		C16 H14	206.11	0.665	C14761	S556946				level4				NULL
neg	0.678_198.9706	0.296835	0.00350682	-1.75227	2.45509	Down			C3 H6 N O5 P S	198.971	0.678						level5
pos	7.471_307.1644	0.297499	0.0351023	-1.74904	1.45466	Down			C14 H21 N5 O3	307.164	7.471						level5
pos	6.355_253.0465	0.29775	0.0855182	-1.74782	1.06794	Non significant			C6 H12 N3 O6 P	253.047	6.355						level5
pos	11.828_222.0677	0.297994	0.270494	-1.74664	0.567842	Non significant	Flavone		C15 H10 O2	222.068	11.828	C10043	MReference-424	HMDB0003075	25	31.4	level3	Phenylpropanoids and polyketides	Flavonoids	Flavones	NULL
pos	1.022_239.116	0.298158	0.0949112	-1.74585	1.02268	Non significant			C12 H17 N O4	239.116	1.022						level5
pos	11.903_338.1112	0.298381	0.0232095	-1.74477	1.63433	Down	Tilmacoxib		C16 H19 F N2 O3 S	338.111	11.903		S140082				level4
neg	8.323_381.9896	0.298562	0.000190482	-1.7439	3.72015	Down			C10 H13 N2 O8 P3	381.99	8.323						level5
neg	1.268_234.1007	0.298779	0.00080031	-1.74285	3.09674	Down	5-methoxy-l-tryptophan		C12 H14 N2 O3	234.101	1.268		S133110	HMDB0002339			level4	Organoheterocyclic compounds	Indoles and derivatives	Tryptamines and derivatives
pos	3.806_272.1009	0.299133	0.0562127	-1.74114	1.25017	Non significant			C6 H21 N6 P S2	272.101	3.806						level5
neg	0.718_228.036	0.29947	0.00170455	-1.73952	2.76839	Down			C12 H8 N2 O S	228.036	0.718						level5
neg	9.044_338.9947	0.299867	0.00211656	-1.73761	2.67437	Down			C11 H11 N5 P2 S2	338.995	9.044						level5
neg	0.79_138.0318	0.300101	0.00471275	-1.73648	2.32673	Down	3-hydroxybenzoate		C7 H6 O3	138.032	0.79	C00587	BGI95	HMDB0002466	99.1	95.5	level1	Benzenoids	Benzene and substituted derivatives	Benzoic acids and derivatives	map00362 Benzoate degradation; map00400 Phenylalanine, tyrosine and tryptophan biosynthesis; map00623 Toluene degradation; map00624 Polycyclic aromatic hydrocarbon degradation; map01120 Microbial metabolism in diverse environments; map01220 Degradation of aromatic compounds;
pos	2.715_281.1124	0.300153	0.193945	-1.73623	0.712321	Non significant	N(6)-methyladenosine		C11 H15 N5 O4	281.112	2.715		S92307	HMDB0004044			level4	Nucleosides, nucleotides, and analogues	Purine nucleosides	null
pos	1.299_255.1107	0.300372	0.293085	-1.73518	0.533007	Non significant	N-phenyl-beta-d-glucopyranosylamine		C12 H17 N O5	255.111	1.299	C03142	S388952				level4				NULL
neg	0.802_249.105	0.302055	0.00115675	-1.72712	2.93676	Down			C11 H15 N5 S	249.105	0.802						level5
pos	1.543_267.1682	0.302869	0.081331	-1.72323	1.08974	Non significant			C11 H25 N O6	267.168	1.543						level5
pos	1.625_305.1738	0.303289	0.136482	-1.72123	0.864924	Non significant			C16 H23 N3 O3	305.174	1.625						level5
pos	2.743_317.1474	0.303598	0.248706	-1.71977	0.604313	Non significant			C14 H23 N O7	317.147	2.743						level5
pos	8.592_188.1164	0.304882	0.394035	-1.71368	0.404465	Non significant	Glycyl-l-leucine		C8 H16 N2 O3	188.116	8.592	C02155	MReference-430	HMDB0000759	10.1	86.7	level2	Organic acids and derivatives	Carboxylic acids and derivatives	Amino acids, peptides, and analogues	NULL
pos	5.318_149.0592	0.305367	0.0576109	-1.71138	1.2395	Non significant			C7 H7 N3 O	149.059	5.318						level5
pos	1.071_299.127	0.305779	0.0481613	-1.70944	1.3173	Down			C16 H17 N3 O3	299.127	1.071						level5
pos	9.251_143.0697	0.306468	0.320788	-1.70619	0.493782	Non significant			C5 H9 N3 O2	143.07	9.251						level5
pos	0.858_175.0636	0.307238	0.126993	-1.70257	0.896219	Non significant	Indole-3-acetic acid		C10 H9 N O2	175.064	0.858	C00954	MReference-445	HMDB0000197	70.3	72.9	level1	Organoheterocyclic compounds	Indoles and derivatives	Indolyl carboxylic acids and derivatives	map00380 Tryptophan metabolism; map01100 Metabolic pathways;
neg	1.269_204.0902	0.307429	0.000328605	-1.70167	3.48333	Down	Dl-tryptophan		C11 H12 N2 O2	204.09	1.269	C00806	MReference-415	HMDB0030396	37.4	49.9	level3	Organoheterocyclic compounds	Indoles and derivatives	Indolyl carboxylic acids and derivatives	NULL
pos	0.897_223.0847	0.3078	0.457451	-1.69994	0.339656	Non significant	Bendiocarb		C11 H13 N O4	223.085	0.897	C14433	S2224				level4				NULL
pos	2.181_203.0797	0.308129	0.0794186	-1.69839	1.10008	Non significant	N-acetyl-l-2-aminoadipic acid		C8 H13 N O5	203.08	2.181	C12986	S392027		83		level4				NULL
pos	2.161_253.1526	0.308162	0.101067	-1.69824	0.995391	Non significant			C10 H23 N O6	253.153	2.161						level5
pos	1.959_313.2001	0.308349	0.0454061	-1.69736	1.34289	Down			C15 H27 N3 O4	313.2	1.959						level5
neg	2.061_348.2055	0.30836	0.00865278	-1.69731	2.06284	Down	Roxane		C19 H28 N2 O4	348.205	2.061		S4926	HMDB0015695			level4	Organoheterocyclic compounds	Piperidines	Benzylpiperidines
neg	7.884_203.016	0.308601	0.00152268	-1.69619	2.81739	Down				203.016	7.884						level5
pos	9.891_229.0952	0.308696	0.0346694	-1.69574	1.46005	Down			C10 H15 N O5	229.095	9.891						level5
pos	9.383_240.1223	0.309254	0.327356	-1.69313	0.484979	Non significant	Homocarnosine		C10 H16 N4 O3	240.122	9.383	C00884	S80527	HMDB0000745			level4	Organic acids and derivatives	Peptidomimetics	Hybrid peptides	map00330 Arginine and proline metabolism;
pos	2.877_252.1839	0.309347	0.302184	-1.6927	0.519729	Non significant			C14 H24 N2 O2	252.184	2.877						level5
pos	1.046_212.0952	0.309412	0.110361	-1.6924	0.957185	Non significant	Harmine		C13 H12 N2 O	212.095	1.046	C06538	S4444445	HMDB0030311			level4	Alkaloids and derivatives	Harmala alkaloids	null
neg	2.762_283.1034	0.309707	0.0102996	-1.69102	1.98718	Down	7-methyl-6-oxo-9-(d-ribofuranosyl)-6,7-dihydro-3h-purin-9-ium		C11 H15 N4 O5	283.103	2.762		S146861	HMDB0003950			level4	Nucleosides, nucleotides, and analogues	Purine nucleosides	null
neg	2.797_185.0803	0.309877	0.00114503	-1.69023	2.94118	Down	Secnidazole		C7 H11 N3 O3	185.08	2.797		S64839				level4
neg	10.253_343.0132	0.309978	0.00203205	-1.68976	2.69207	Down			C7 H9 N3 O13	343.013	10.253						level5
neg	3.39_334.1169	0.310074	0.0360383	-1.68932	1.44324	Down			C10 H19 N6 O5 P	334.117	3.39						level5
pos	2.443_299.0981	0.310842	0.0494389	-1.68575	1.30593	Down			C9 H23 N3 O2 P2 S	299.098	2.443						level5
pos	1.212_114.0432	0.311287	0.0576109	-1.68368	1.2395	Non significant	Muscimol		C4 H6 N2 O2	114.043	1.212	C08311	S4116		9.7		level4	Fungal toxins	Mushroom toxins	Alkaloids	NULL
neg	0.889_160.0638	0.312139	0.000120082	-1.67974	3.92052	Down	Medorinone		C9 H8 N2 O	160.064	0.889		S4514939				level4
pos	3.342_175.1113	0.312817	0.367157	-1.67661	0.435148	Non significant	Debrisoquine		C10 H13 N3	175.111	3.342	C13650	S2860	HMDB0006543			level4	Organoheterocyclic compounds	Tetrahydroisoquinolines	null	NULL
pos	2.879_241.1428	0.313468	0.0748407	-1.67361	1.12586	Non significant			C11 H19 N3 O3	241.143	2.879						level5
pos	3.89_271.1532	0.313653	0.242019	-1.67276	0.61615	Non significant			C12 H21 N3 O4	271.153	3.89						level5
pos	10.123_414.2227	0.314486	0.304834	-1.66893	0.515937	Non significant			C15 H35 N4 O7 P	414.223	10.123						level5
neg	0.639_698.284	0.314645	0.0153985	-1.6682	1.81252	Down			C39 H42 N2 O10	698.284	0.639						level5
pos	1.073_341.199	0.314649	0.0341993	-1.66819	1.46598	Down	Propafenone		C21 H27 N O3	341.199	1.073	C07381	S4763	HMDB0015313			level4	Phenylpropanoids and polyketides	Linear 1,3-diarylpropanoids	null	NULL
pos	3.283_106.0533	0.314721	0.109514	-1.66785	0.960528	Non significant			C6 H6 N2	106.053	3.283						level5
pos	3.293_124.0639	0.315596	0.101297	-1.66385	0.994405	Non significant	3183		C6 H8 N2 O	124.064	3.293		S16906	HMDB0031852			level4	Organoheterocyclic compounds	Diazines	Pyrazines
pos	9.28_249.1002	0.315742	0.123735	-1.66318	0.907508	Non significant			C13 H15 N O4	249.1	9.28						level5
neg	8.622_265.041	0.316742	0.188307	-1.65862	0.725133	Non significant			C6 H14 N5 O P3	265.041	8.622						level5
pos	1.049_364.1997	0.31678	0.0943297	-1.65845	1.02535	Non significant			C13 H29 N6 O4 P	364.2	1.049						level5
neg	5.944_185.04	0.31713	0.00766823	-1.65686	2.11531	Down				185.04	5.944						level5
neg	3.109_179.0334	0.318809	5.25686e-05	-1.64924	4.27927	Down			C7 H5 N3 O3	179.033	3.109						level5
neg	13.064_176.0324	0.319497	0.0288332	-1.64612	1.54011	Down	D-glucuronolactone		C6 H8 O6	176.032	13.064	C02670	BGI229	HMDB0006355	21.9		level3	Organoheterocyclic compounds	Furofurans	Isosorbides	map00053 Ascorbate and aldarate metabolism; map01100 Metabolic pathways;
pos	0.848_147.0687	0.320099	0.0815625	-1.64341	1.08851	Non significant	Indole-3-carbidol		C9 H9 N O	147.069	0.848		S3581	HMDB0005785			level4	Organoheterocyclic compounds	Indoles and derivatives	Indoles
pos	11.281_259.0198	0.32064	0.323906	-1.64097	0.48958	Non significant			C4 H10 N3 O8 P	259.02	11.281						level5
neg	3.625_130.0632	0.321202	0.000259169	-1.63845	3.58642	Down	3-methyl-2-oxovaleric acid		C6 H10 O3	130.063	3.625	C03465	BGI104	HMDB0000491	67.3		level2	Organic acids and derivatives	Keto acids and derivatives	Short-chain keto acids and derivatives	NULL
pos	3.359_223.1436	0.321285	0.055429	-1.63807	1.25626	Non significant	Neostigmine		C12 H19 N2 O2	223.144	3.359	C07258	S4301	HMDB0015472			level4	Benzenoids	Benzene and substituted derivatives	Phenoxy compounds	NULL
pos	2.254_260.1196	0.322739	0.109373	-1.63156	0.961091	Non significant			C11 H20 N2 O3 S	260.12	2.254						level5
pos	0.982_267.1258	0.323227	0.225477	-1.62938	0.646897	Non significant	Apomorphine		C17 H17 N O2	267.126	0.982		S5783	HMDB0014852			level4	Alkaloids and derivatives	Aporphines	null
neg	1.941_275.1272	0.32325	0.0055103	-1.62928	2.25882	Down	Alanyltryptophan		C14 H17 N3 O3	275.127	1.941		S231456	HMDB0013209			level4	Organic acids and derivatives	Carboxylic acids and derivatives	Amino acids, peptides, and analogues
neg	10.206_207.9962	0.323456	0.20076	-1.62836	0.697324	Non significant			C8 H6 N2 O P2	207.996	10.206						level5
pos	1.45_285.1214	0.323589	0.242907	-1.62776	0.61456	Non significant			C14 H23 N O S2	285.121	1.45						level5
pos	2.37_210.116	0.323607	0.119346	-1.62769	0.923191	Non significant	Naphazoline		C14 H14 N2	210.116	2.37		S4283	HMDB0015656			level4	Benzenoids	Naphthalenes	null
pos	8.133_167.0674	0.323868	0.372184	-1.62652	0.429242	Non significant	4-guanidinobutanoate		C5 H11 N3 O2	167.067	8.133				44.2		level5
neg	2.408_266.0438	0.324096	0.000162545	-1.6255	3.78903	Down	{[(2e)-3-(4-hydroxyphenyl)-2-propenoyl]oxy}malonic acid		C12 H10 O7	266.044	2.408		S30776963	HMDB0032956			level4	Phenylpropanoids and polyketides	Cinnamic acids and derivatives	Hydroxycinnamic acids and derivatives
pos	9.012_356.1694	0.324152	0.25729	-1.62526	0.589578	Non significant			C14 H28 O10	356.169	9.012						level5
pos	8.163_345.1689	0.324564	0.140995	-1.62343	0.850796	Non significant	Pefurazoate		C18 H23 N3 O4	345.169	8.163	C18480	S84434				level4				NULL
neg	6.418_212.0801	0.324796	0.000126323	-1.6224	3.89852	Down			C9 H12 N2 O4	212.08	6.418						level5
pos	5.405_257.1739	0.325034	0.0794344	-1.62134	1.09999	Non significant			C12 H23 N3 O3	257.174	5.405						level5
pos	8.703_326.1089	0.325329	0.409786	-1.62003	0.387443	Non significant			C11 H25 N2 O3 P3	326.109	8.703						level5
pos	0.803_375.2045	0.325418	0.608029	-1.61964	0.216076	Non significant			C21 H29 N O5	375.204	0.803						level5
neg	3.586_154.0382	0.325844	0.000135917	-1.61775	3.86673	Down	Acipimox		C6 H6 N2 O3	154.038	3.586		S4470534				level4
neg	1.314_254.0768	0.325971	0.0485859	-1.61719	1.31349	Down	Phosphoarginine		C6 H15 N4 O5 P	254.077	1.314	C05945	S83195	HMDB0029438			level4	Organic acids and derivatives	Carboxylic acids and derivatives	Amino acids, peptides, and analogues	map00330 Arginine and proline metabolism;
pos	9.387_277.1036	0.326749	0.366067	-1.61375	0.436439	Non significant			C8 H15 N5 O6	277.104	9.387						level5
pos	0.663_422.3184	0.326851	0.581254	-1.61329	0.235634	Non significant			C29 H42 O2	422.318	0.663						level5
neg	1.571_261.1114	0.327642	0.0066079	-1.60981	2.17994	Down	Imazapyr		C13 H15 N3 O3	261.111	1.571	C18864	S49445				level4				NULL
pos	0.822_249.0089	0.327656	0.109373	-1.60974	0.961091	Non significant	Clothianidin		C6 H8 Cl N5 O2 S	249.009	0.822	C18508	S184723				level4				NULL
neg	0.829_238.0591	0.328011	0.00160971	-1.60818	2.79325	Down			C10 H10 N2 O5	238.059	0.829						level5
neg	2.96_196.9939	0.328463	0.00197604	-1.6062	2.70421	Down			C3 H9 N3 O P2 S	196.994	2.96						level5
pos	8.955_272.1008	0.328872	0.228682	-1.6044	0.640767	Non significant			C11 H16 N2 O6	272.101	8.955						level5
pos	3.389_257.1277	0.328946	0.116857	-1.60408	0.932347	Non significant			C13 H15 N5 O	257.128	3.389						level5
pos	8.994_242.1268	0.329041	0.187181	-1.60366	0.727738	Non significant			C11 H18 N2 O4	242.127	8.994						level5
pos	10.445_397.196	0.329521	0.115038	-1.60156	0.939158	Non significant			C15 H32 N3 O7 P	397.196	10.445						level5
pos	2.247_375.1794	0.329717	0.189511	-1.6007	0.722365	Non significant			C17 H30 N O6 P	375.179	2.247						level5
pos	4.049_241.1104	0.330435	0.205914	-1.59756	0.686315	Non significant	Mefenamic acid		C15 H15 N O2	241.11	4.049	C02168	S3904	HMDB0014922			level4	Benzenoids	Benzene and substituted derivatives	Benzoic acids and derivatives	NULL
pos	3.406_227.1272	0.330559	0.0519074	-1.59702	1.28477	Non significant			C10 H17 N3 O3	227.127	3.406						level5
pos	4.039_207.1262	0.330919	0.17249	-1.59545	0.763236	Non significant	Ciclopirox		C12 H17 N O2	207.126	4.039		S2647	HMDB0015319			level4	Organoheterocyclic compounds	Pyridines and derivatives	Hydropyridines
neg	7.843_350.1694	0.331017	0.0432347	-1.59502	1.36417	Down			C14 H26 N2 O8	350.169	7.843						level5
neg	7.419_350.1695	0.33114	0.00671402	-1.59449	2.17302	Down			C14 H26 N2 O8	350.17	7.419						level5
neg	0.899_157.971	0.331176	0.000258418	-1.59433	3.58768	Down			C2 H6 O4 S2	157.971	0.899						level5
pos	1.069_318.1691	0.331692	0.0766381	-1.59208	1.11556	Non significant	Tomelukast		C16 H22 N4 O3	318.169	1.069		S3831				level4
pos	12.6_319.1378	0.332932	0.412661	-1.5867	0.384406	Non significant			C12 H21 N3 O7	319.138	12.6						level5
pos	2.699_275.127	0.332956	0.121019	-1.5866	0.917147	Non significant	Alanyltryptophan		C14 H17 N3 O3	275.127	2.699		S231456	HMDB0013209			level4	Organic acids and derivatives	Carboxylic acids and derivatives	Amino acids, peptides, and analogues
neg	6.603_131.0585	0.333386	0.00218045	-1.58473	2.66145	Down	5-aminolevulinate		C5 H9 N O3	131.059	6.603	C00430	BGI128	HMDB0001149	60.7	32.7	level2	Organic acids and derivatives	Carboxylic acids and derivatives	Amino acids, peptides, and analogues	map00260 Glycine, serine and threonine metabolism; map00860 Porphyrin and chlorophyll metabolism; map01100 Metabolic pathways; map01110 Biosynthesis of secondary metabolites; map01120 Microbial metabolism in diverse environments; map02010 ABC transporters;
neg	0.923_173.048	0.333587	0.0108994	-1.58387	1.9626	Down	2-quinolinecarboxylic acid		C10 H7 N O2	173.048	0.923	C06325	BGI77	HMDB0000842	61.6		level1	Organoheterocyclic compounds	Quinolines and derivatives	Quinoline carboxylic acids	NULL
pos	1.041_387.2157	0.333839	0.214208	-1.58278	0.669165	Non significant			C19 H34 N O5 P	387.216	1.041						level5
neg	1.093_137.9989	0.334559	0.00146301	-1.57967	2.83475	Down			C3 H6 O4 S	137.999	1.093						level5
neg	2.152_128.0589	0.335046	0.00056431	-1.57757	3.24848	Down	Dihydrothymine		C5 H8 N2 O2	128.059	2.152	C00906	S84456				level4				NULL
pos	3.35_528.3532	0.335148	0.10438	-1.57713	0.981384	Non significant			C25 H49 N6 O4 P	528.353	3.35						level5
pos	3.352_304.1998	0.335148	0.10438	-1.57713	0.981384	Non significant			C14 H28 N2 O5	304.2	3.352						level5
pos	2.446_273.2669	0.33542	0.479817	-1.57596	0.318924	Non significant	Hexadecasphinganine		C16 H35 N O2	273.267	2.446	C13915	S571105				level4	SP Sphingolipids	SP01 Sphingoid bases	SP0104 Sphingoid base homologs and variants	NULL
pos	1.655_259.142	0.335524	0.212321	-1.57551	0.673008	Non significant			C13 H17 N5 O	259.142	1.655						level5
neg	0.602_139.9481	0.336366	0.0074398	-1.5719	2.12844	Down				139.948	0.602						level5
pos	12.204_310.1164	0.336454	0.21223	-1.57152	0.673193	Non significant	Gamma-l-glutamyl-l-tyrosine		C14 H18 N2 O6	310.116	12.204		S85142	HMDB0011741			level4	Organic acids and derivatives	Carboxylic acids and derivatives	Amino acids, peptides, and analogues
neg	3.465_186.1007	0.336744	0.000387665	-1.57027	3.41154	Down	Ala-pro		C8 H14 N2 O3	186.101	3.465		S370068				level4
pos	1.054_470.3107	0.33679	0.0621334	-1.57008	1.20667	Non significant			C21 H47 N2 O7 P	470.311	1.054						level5
pos	10.72_409.1597	0.336828	0.00788374	-1.56991	2.10327	Down	Queuosine		C17 H23 N5 O7	409.16	10.72		S38409	HMDB0059662			level4	Nucleosides, nucleotides, and analogues	Pyrrolopyrimidine nucleosides and nucleotides	null
pos	1.04_264.1111	0.337903	0.113933	-1.56532	0.943349	Non significant	Phenylac-gln-oh		C13 H16 N2 O4	264.111	1.04	C04148	S83292	HMDB0006344			level4	Organic acids and derivatives	Carboxylic acids and derivatives	Amino acids, peptides, and analogues	map00360 Phenylalanine metabolism;
pos	10.436_325.1613	0.337954	0.189511	-1.5651	0.722365	Non significant			C17 H28 N O P S	325.161	10.436						level5
pos	8.469_272.0985	0.338585	0.212241	-1.56241	0.67317	Non significant			C5 H17 N6 O5 P	272.099	8.469						level5
pos	0.681_629.4508	0.338883	0.584486	-1.56114	0.233226	Non significant			C35 H67 N O4 S2	629.451	0.681						level5
neg	8.851_199.046	0.338968	0.000467936	-1.56078	3.32981	Down	Phenothiazine		C12 H9 N S	199.046	8.851		S21106365				level4
pos	1.171_534.1792	0.339369	0.102941	-1.55907	0.987413	Non significant			C24 H30 N4 O8 S	534.179	1.171						level5
pos	3.372_521.3586	0.339673	0.0949112	-1.55778	1.02268	Non significant			C24 H51 N5 O5 S	521.359	3.372						level5
pos	2.426_206.0695	0.339918	0.123908	-1.55674	0.9069	Non significant	Caroxazone		C10 H10 N2 O3	206.07	2.426		S27057				level4
pos	11.998_328.1494	0.340286	0.377286	-1.55518	0.42333	Non significant			C12 H20 N6 O5	328.149	11.998						level5
pos	0.898_193.1106	0.341109	0.57259	-1.5517	0.242156	Non significant	Mdma		C11 H15 N O2	193.111	0.898	C07577	S1556				level4				NULL
pos	12.14_316.1268	0.341594	0.288533	-1.54965	0.539805	Non significant			C13 H20 N2 O7	316.127	12.14						level5
pos	2.27_331.3086	0.341974	0.10438	-1.54804	0.981384	Non significant			C19 H41 N O3	331.309	2.27						level5
pos	2.282_345.3242	0.341974	0.10438	-1.54804	0.981384	Non significant			C20 H43 N O3	345.324	2.282						level5
pos	2.275_330.1791	0.341974	0.10438	-1.54804	0.981384	Non significant			C15 H26 N2 O6	330.179	2.275						level5
pos	3.361_431.2996	0.34222	0.106731	-1.54701	0.971708	Non significant	(2s,3r,4r,5s,6e,14r)-2-carbamimidamido-3,4,5,14-tetrahydroxy-6-icosenoic acid		C21 H41 N3 O6	431.3	3.361		S24823240				level4
pos	3.597_252.1111	0.342615	0.174895	-1.54534	0.757223	Non significant	Alanyltyrosine		C12 H16 N2 O4	252.111	3.597		MReference-308	HMDB0028699		37.7	level3	Organic acids and derivatives	Carboxylic acids and derivatives	Amino acids, peptides, and analogues
pos	0.646_579.4866	0.343933	0.572529	-1.5398	0.242202	Non significant	R-(+)-n-[15-methyl-3-(13-methyl-4z-tetradecenoyloxy)-hexadecanoyl]glycine methyl ester		C35 H65 N O5	579.487	0.646		S68003710				level4
neg	2.288_250.0956	0.344223	0.000342246	-1.53858	3.46566	Down			C12 H14 N2 O4	250.096	2.288						level5
pos	3.389_462.0352	0.345027	0.0937194	-1.53522	1.02817	Non significant	Elubrixin		C17 H17 Cl2 F N4 O4 S	462.035	3.389		S8654910				level4
pos	8.815_324.1354	0.345697	0.262148	-1.53242	0.581454	Non significant	Glabridin		C20 H20 O4	324.135	8.815	C10421	S110560	HMDB0034188			level4	Flavonoids	Isoflavonoids	Isoflavanes	NULL
pos	1.035_137.0116	0.346582	0.109373	-1.52873	0.961091	Non significant			C6 H3 N O3	137.012	1.035						level5
neg	8.901_182.0194	0.346734	0.00348942	-1.5281	2.45725	Down			C4 H2 N6 O3	182.019	8.901						level5
pos	3.389_562.3367	0.347194	0.0957799	-1.52618	1.01873	Non significant			C21 H50 N6 O9 S	562.337	3.389						level5
pos	2.21_228.0748	0.347196	0.152849	-1.52618	0.815737	Non significant	Deoxyuridine		C9 H12 N2 O5	228.075	2.21	C00526	BGI220	HMDB0000012	15.4		level3	Nucleic acids	Nucleosides [Fig]	Deoxyribonucleosides	map00240 Pyrimidine metabolism;
pos	7.251_506.2723	0.347307	0.305956	-1.52572	0.514342	Non significant	(16beta,24e)-24-ethylidene-16,20-dihydroxy-19-norcholesta-1(10),2,4-trien-3-yl hydrogen sulfate		C28 H42 O6 S	506.272	7.251		S25058326				level4
pos	8.646_319.1531	0.34733	0.173649	-1.52562	0.760329	Non significant			C16 H21 N3 O4	319.153	8.646						level5
pos	2.714_258.1005	0.347542	0.126491	-1.52474	0.89794	Non significant			C14 H14 N2 O3	258.101	2.714						level5
pos	1.043_310.1892	0.34951	0.0319442	-1.5166	1.49561	Down			C10 H27 N6 O3 P	310.189	1.043						level5
pos	1.015_489.2479	0.350111	0.148002	-1.51411	0.829733	Non significant			C26 H41 N3 P2 S	489.248	1.015						level5
pos	3.601_185.1419	0.350722	0.0843412	-1.5116	1.07396	Non significant	Atagabalin		C10 H19 N O2	185.142	3.601		S7970252				level4
pos	0.803_249.9654	0.350939	0.122412	-1.51071	0.912177	Non significant			C3 H8 O9 P2	249.965	0.803						level5
pos	10.371_335.148	0.351197	0.242531	-1.50965	0.615232	Non significant			C18 H26 N O P S	335.148	10.371						level5
pos	1.491_156.0902	0.351552	0.281507	-1.50819	0.55051	Non significant			C7 H12 N2 O2	156.09	1.491						level5
pos	8.953_265.1175	0.351955	0.26801	-1.50654	0.571849	Non significant	7323		C11 H15 N5 O3	265.118	8.953		S54782				level4
pos	4.837_337.0428	0.353218	0.23202	-1.50137	0.634475	Non significant				337.043	4.837						level5
pos	3.431_464.3079	0.35331	0.362209	-1.50099	0.441041	Non significant	(1s,3r,5z,7e,11alpha)-11-(chloromethyl)-9,10-secocholesta-5,7,10-triene-1,3,25-triol		C28 H45 Cl O3	464.308	3.431		S7826408				level4
pos	3.369_465.2955	0.353841	0.109762	-1.49883	0.959548	Non significant			C21 H44 N3 O6 P	465.296	3.369						level5
pos	3.425_366.1766	0.353841	0.109762	-1.49883	0.959548	Non significant			C13 H26 N4 O8	366.177	3.425						level5
pos	3.426_255.126	0.353841	0.109762	-1.49883	0.959548	Non significant	6-(1,2,3,4-tetrahydro-6-methoxy-2-naphthyl)-2(1h)-pyridone		C16 H17 N O2	255.126	3.426	C14900	S207513				level4				NULL
pos	3.431_479.2498	0.353841	0.109762	-1.49883	0.959548	Non significant			C19 H38 N5 O7 P	479.25	3.431						level5
pos	3.377_181.0968	0.353841	0.109762	-1.49883	0.959548	Non significant	6-methyltetrahydropterin		C7 H11 N5 O	181.097	3.377		S3012	HMDB0002249			level4	Organoheterocyclic compounds	Pteridines and derivatives	Pterins and derivatives
pos	3.395_372.0019	0.353841	0.109762	-1.49883	0.959548	Non significant			C14 H9 N6 O P S2	372.002	3.395						level5
pos	3.427_403.1784	0.353841	0.109762	-1.49883	0.959548	Non significant			C25 H25 N O4	403.178	3.427						level5
pos	3.435_410.155	0.353841	0.109762	-1.49883	0.959548	Non significant			C17 H33 O5 P3	410.155	3.435						level5
pos	3.439_465.2339	0.353841	0.109762	-1.49883	0.959548	Non significant			C18 H36 N5 O7 P	465.234	3.439						level5
pos	2.345_243.2563	0.353928	0.0566563	-1.49847	1.24675	Non significant			C15 H33 N O	243.256	2.345						level5
pos	8.466_299.1481	0.355024	0.0490642	-1.49401	1.30924	Down			C15 H26 N O P S	299.148	8.466						level5
pos	0.799_170.1422	0.355706	0.201026	-1.49124	0.696749	Non significant			C9 H18 N2 O	170.142	0.799						level5
neg	6.858_202.0956	0.355988	0.00389086	-1.4901	2.40995	Down	L-coprine		C8 H14 N2 O4	202.096	6.858	C08271	S97180	HMDB0034266			level4	Fungal toxins	Mushroom toxins	Others	NULL
pos	3.339_441.2477	0.355993	0.083002	-1.49008	1.08091	Non significant			C21 H35 N3 O7	441.248	3.339						level5
pos	5.108_440.3	0.356368	0.0351023	-1.48856	1.45466	Down			C18 H46 N6 P2 S	440.3	5.108						level5
pos	2.128_237.1115	0.356421	0.0867841	-1.48835	1.06156	Non significant			C11 H15 N3 O3	237.112	2.128						level5
pos	1.041_114.0467	0.356429	0.142984	-1.48831	0.844714	Non significant	[similar to: phalloidin; δmass: -674.2696 da]			114.047	1.041						level5
pos	9.223_345.1534	0.356797	0.218781	-1.48682	0.65999	Non significant			C14 H23 N3 O7	345.153	9.223						level5
neg	0.697_197.0183	0.357173	0.0863795	-1.48531	1.06359	Non significant			C5 H11 N O3 S2	197.018	0.697						level5
pos	3.478_355.1783	0.357731	0.125566	-1.48305	0.901128	Non significant	Glaucine		C21 H25 N O4	355.178	3.478	C09446	MReference-5761			48.9	level3	Alkaloids	Alkaloids derived from tyrosine	Isoquinoline alkaloids	NULL
pos	8.455_274.1165	0.35821	0.0104166	-1.48112	1.98228	Down			C11 H18 N2 O6	274.116	8.455						level5
pos	3.467_299.1521	0.359155	0.131775	-1.47732	0.880168	Non significant	Hydrocodone		C18 H21 N O3	299.152	3.467	C08024	MReference-3246	HMDB0015091		63.6	level2	Alkaloids and derivatives	Morphinans	null	NULL
pos	1.023_413.289	0.35924	0.0854449	-1.47698	1.06831	Non significant			C23 H44 N O P S	413.289	1.023						level5
pos	1.038_228.0934	0.359746	0.144963	-1.47495	0.838741	Non significant	Chrysene		C18 H12	228.093	1.038	C14222	S8817				level4				NULL
neg	8.322_158.0217	0.360124	0.00300098	-1.47344	2.52274	Down	4-methylene-2-oxoglutarate		C6 H6 O5	158.022	8.322	C06035	S389673	HMDB0037759			level4	Organic acids and derivatives	Keto acids and derivatives	Gamma-keto acids and derivatives	map00362 Benzoate degradation; map00660 C5-Branched dibasic acid metabolism; map01120 Microbial metabolism in diverse environments;
pos	4.465_257.1376	0.361881	0.09319	-1.46641	1.03063	Non significant			C11 H19 N3 O4	257.138	4.465						level5
pos	8.815_337.1306	0.362282	0.388678	-1.46481	0.41041	Non significant	Ufenamate		C18 H18 F3 N O2	337.131	8.815		S5430				level4
neg	9.831_277.996	0.363217	0.00212537	-1.4611	2.67257	Down	2c-methyl-d-erythritol 2,4-cyclodiphosphate		C5 H12 O9 P2	277.996	9.831	C11453	S112576				level4				map00900 Terpenoid backbone biosynthesis; map01100 Metabolic pathways; map01110 Biosynthesis of secondary metabolites; map01130 Biosynthesis of antibiotics;
neg	7.622_251.0047	0.363496	0.00102259	-1.45999	2.9903	Down			C3 H10 N O10 P	251.005	7.622						level5
pos	8.633_161.0491	0.363778	0.569465	-1.45887	0.244533	Non significant	[similar to: dl-carnitine; δmass: -0.0561 da]			161.049	8.633						level5
pos	10.476_229.1064	0.363937	0.353935	-1.45824	0.451077	Non significant	Asn-pro		C9 H15 N3 O4	229.106	10.476		S14474284	HMDB0028739			level4	Organic acids and derivatives	Carboxylic acids and derivatives	Amino acids, peptides, and analogues
pos	8.083_143.0949	0.364494	0.321436	-1.45603	0.492906	Non significant	Dl-stachydrine		C7 H13 N O2	143.095	8.083		MReference-837			83.2	level2
pos	1.686_148.0639	0.365035	0.0710267	-1.45389	1.14858	Non significant			C8 H8 N2 O	148.064	1.686						level5
pos	1.037_201.1004	0.365345	0.0665113	-1.45267	1.1771	Non significant	3-hydroxy-n-[(3s)-2-oxotetrahydro-3-furanyl]pentanamide		C9 H15 N O4	201.1	1.037		S8417406				level4
pos	8.971_341.1586	0.366103	0.123735	-1.44968	0.907508	Non significant			C15 H23 N3 O6	341.159	8.971						level5
pos	2.101_263.1246	0.366362	0.13299	-1.44866	0.876181	Non significant			C9 H21 N5 S2	263.125	2.101						level5
neg	2.122_125.048	0.366604	0.00212998	-1.44771	2.67162	Down	N-ethylmaleimide		C6 H7 N O2	125.048	2.122	C02441	S4209				level4				NULL
neg	2.025_190.0246	0.366669	0.000219235	-1.44745	3.65909	Down			C6 H2 N6 O2	190.025	2.025						level5
pos	0.654_652.2754	0.367162	0.148663	-1.44551	0.827796	Non significant	Crocin 3		C32 H44 O14	652.275	0.654	C19869	S8637354				level4				map01110 Biosynthesis of secondary metabolites;
neg	6.798_269.0627	0.368115	0.000260282	-1.44177	3.58456	Down			C6 H17 N5 O P2 S	269.063	6.798						level5
pos	0.848_147.072	0.3696	0.383507	-1.43596	0.416227	Non significant	(e)-5-(methylsulfanyl)pentanal oxime		C6 H13 N O S	147.072	0.848	C17245	S24785237				level4				map01210 2-Oxocarboxylic acid metabolism;
neg	2.256_211.0959	0.369885	0.00081741	-1.43485	3.08756	Down	Zalcitabine		C9 H13 N3 O3	211.096	2.256	C07207	S22498	HMDB0015078			level4	Nucleosides, nucleotides, and analogues	Pyrimidine nucleosides	Pyrimidine 2',3'-dideoxyribonucleosides
neg	2.847_199.1211	0.37009	0.0269959	-1.43405	1.5687	Down	Hhl		C10 H17 N O3	199.121	2.847	C21197	S8234144				level4				map02024 Quorum sensing;
pos	0.642_608.4761	0.370541	0.706182	-1.4323	0.151083	Non significant			C29 H65 N6 O5 P	608.476	0.642						level5
pos	3.335_221.069	0.370898	0.250766	-1.43091	0.600731	Non significant	Methyl 2,3-dihydro-3-hydroxy-2-oxo-1h-indole-3-acetate		C11 H11 N O4	221.069	3.335		S35014708	HMDB0038991			level4	Organoheterocyclic compounds	Indoles and derivatives	Indolyl carboxylic acids and derivatives
pos	0.857_576.3487	0.371549	0.627923	-1.42838	0.202094	Non significant			C33 H54 O4 P2	576.349	0.857						level5
pos	3.755_223.1322	0.372131	0.123735	-1.42612	0.907508	Non significant			C11 H17 N3 O2	223.132	3.755						level5
pos	3.479_257.09	0.372247	0.126885	-1.42567	0.89659	Non significant			C11 H15 N O6	257.09	3.479						level5
pos	2.413_231.1108	0.372369	0.350296	-1.4252	0.455564	Non significant	2271703		C10 H17 N O5	231.111	2.413		S4956295	HMDB0000953			level4	Organic acids and derivatives	Carboxylic acids and derivatives	Amino acids, peptides, and analogues
pos	2.239_271.2876	0.372404	0.145725	-1.42506	0.836467	Non significant			C17 H37 N O	271.288	2.239						level5
neg	3.564_219.0932	0.374026	0.0472408	-1.41879	1.32568	Down			C9 H17 N O3 S	219.093	3.564						level5
pos	3.394_378.1652	0.374842	0.146812	-1.41564	0.833238	Non significant			C14 H27 N4 O6 P	378.165	3.394						level5
pos	2.525_104.0588	0.375112	0.13647	-1.41461	0.864963	Non significant	Dl-3-aminoalanine		C3 H8 N2 O2	104.059	2.525	C06393	S357				level4				NULL
pos	0.647_669.3021	0.375408	0.153806	-1.41347	0.813026	Non significant			C33 H43 N5 O10	669.302	0.647						level5
pos	4.124_127.0748	0.375594	0.0949112	-1.41275	1.02268	Non significant			C5 H9 N3 O	127.075	4.124						level5
pos	8.572_174.0644	0.376453	0.433313	-1.40946	0.363198	Non significant	N-alpha-acetyl-l-asparagine		C6 H10 N2 O4	174.064	8.572		BGI427		96.8		level1
pos	1.524_281.1378	0.377352	0.178617	-1.40602	0.748078	Non significant	Pendimethalin		C13 H19 N3 O4	281.138	1.524	C11019	S35265				level4				NULL
pos	2.268_219.0199	0.377866	0.699406	-1.40405	0.15527	Non significant	[similar to: trans-zeatin; δmass: -0.0921 da]			219.02	2.268						level5
pos	8.813_373.1848	0.377893	0.23451	-1.40395	0.629839	Non significant				373.185	8.813						level5
pos	2.282_283.0845	0.378628	0.0766381	-1.40115	1.11556	Non significant	24ht67x53y		C16 H13 N O4	283.084	2.282		S4947061	HMDB0029282			level4	Phenylpropanoids and polyketides	Cinnamic acids and derivatives	Hydroxycinnamic acids and derivatives
neg	0.529_251.1524	0.37944	0.00448295	-1.39806	2.34844	Down	Lt9970000		C14 H21 N O3	251.152	0.529	C18912	S39512				level4				NULL
pos	1.71_158.1058	0.379542	0.161127	-1.39767	0.792831	Non significant			C7 H14 N2 O2	158.106	1.71						level5
neg	9.396_283.0435	0.379886	0.00778221	-1.39636	2.1089	Down			C6 H15 N5 O2 P2 S	283.043	9.396						level5
neg	2.624_168.0538	0.38121	0.0104471	-1.39134	1.981	Down	Bz7175000		C7 H8 N2 O3	168.054	2.624	C19469	S7167				level4				NULL
pos	10.638_314.1701	0.381463	0.420566	-1.39039	0.376166	Non significant			C12 H22 N6 O4	314.17	10.638						level5
pos	1.389_319.1631	0.381804	0.128767	-1.3891	0.890196	Non significant			C14 H25 N O7	319.163	1.389						level5
neg	6.423_278.0907	0.382337	0.00351393	-1.38708	2.45421	Down			C13 H14 N2 O5	278.091	6.423						level5
pos	9.893_407.2057	0.382409	0.39803	-1.38681	0.400085	Non significant			C20 H29 N3 O6	407.206	9.893						level5
pos	0.929_273.1576	0.382415	0.188973	-1.38679	0.723601	Non significant			C13 H23 N O5	273.158	0.929						level5
pos	4.888_284.0395	0.382773	0.232975	-1.38544	0.63269	Non significant	Sulfaethidole		C10 H12 N4 O2 S2	284.039	4.888		S6913				level4
neg	6.83_296.0622	0.38291	0.0170576	-1.38492	1.76808	Down	Trifluridine		C10 H11 F3 N2 O5	296.062	6.83		S6020	HMDB0014576			level4	Nucleosides, nucleotides, and analogues	Pyrimidine nucleosides	Pyrimidine 2'-deoxyribonucleosides
neg	0.794_189.0792	0.383054	0.00672013	-1.38438	2.17262	Down	Methyl indole-3-acetate		C11 H11 N O2	189.079	0.794	C20635	MReference-489	HMDB0029738	19.8	41.8	level3	Organoheterocyclic compounds	Indoles and derivatives	Indolyl carboxylic acids and derivatives	NULL
pos	8.637_161.1054	0.383176	0.471379	-1.38392	0.32663	Non significant	Dl-carnitine		C7 H15 N O3	161.105	8.637		MReference-881		86.6	96.3	level2
pos	9.045_345.1534	0.38318	0.281507	-1.3839	0.55051	Non significant			C14 H23 N3 O7	345.153	9.045						level5
neg	1.553_317.142	0.383698	0.228292	-1.38196	0.641509	Non significant			C21 H19 N O2	317.142	1.553						level5
pos	8.83_316.127	0.384456	0.136482	-1.37911	0.864924	Non significant			C13 H20 N2 O7	316.127	8.83						level5
pos	2.332_271.1897	0.384732	0.0891682	-1.37808	1.04979	Non significant			C13 H25 N3 O3	271.19	2.332						level5
pos	8.641_208.0851	0.386212	0.387536	-1.37254	0.411688	Non significant	Kynurenine		C10 H12 N2 O3	208.085	8.641	C01718	S823				level4				NULL
pos	0.855_241.1316	0.386396	0.125885	-1.37185	0.900027	Non significant	Mfcd08277025		C12 H19 N O4	241.132	0.855	C11841	S112971				level4	FA Fatty acyls	FA08 Fatty amides	FA0803 Fatty acyl homoserine lactones	map02024 Quorum sensing;
pos	1.486_317.1474	0.386654	0.230917	-1.37088	0.636544	Non significant			C14 H23 N O7	317.147	1.486						level5
pos	2.604_118.0092	0.387382	0.385974	-1.36817	0.413442	Non significant	4-sulfanyldihydro-3(2h)-furanone		C4 H6 O2 S	118.009	2.604		S35014876	HMDB0039786			level4	Organoheterocyclic compounds	Dihydrofurans	Furanones
pos	10.398_287.1592	0.388043	0.354484	-1.36571	0.450403	Non significant	Arginyl-4-hydroxyproline		C11 H21 N5 O4	287.159	10.398		S35032787				level4
pos	3.997_143.1061	0.38865	0.103767	-1.36346	0.98394	Non significant			C6 H13 N3 O	143.106	3.997						level5
pos	1.505_319.1631	0.389211	0.15877	-1.36138	0.799231	Non significant			C14 H25 N O7	319.163	1.505						level5
pos	3.542_218.0728	0.389374	0.0834498	-1.36077	1.07857	Non significant	Cys-pro		C8 H14 N2 O3 S	218.073	3.542		S11567157	HMDB0028783			level4	Organic acids and derivatives	Carboxylic acids and derivatives	Amino acids, peptides, and analogues
pos	8.361_565.8815	0.389991	0.446177	-1.35849	0.350493	Non significant			C14 H5 N2 O17 P3	565.881	8.361						level5
pos	0.72_401.2597	0.390249	0.702422	-1.35753	0.153402	Non significant			C21 H39 N O4 S	401.26	0.72						level5
neg	6.622_357.1908	0.390476	0.00965868	-1.35669	2.01508	Down			C16 H27 N3 O6	357.191	6.622						level5
pos	3.092_161.0691	0.39098	0.1157	-1.35483	0.936668	Non significant	L-2-aminoadipic acid		C6 H11 N O4	161.069	3.092	C00956	MReference-3214	HMDB0000510	73.5	75.4	level2	Organic acids and derivatives	Carboxylic acids and derivatives	Amino acids, peptides, and analogues	map00300 Lysine biosynthesis; map00310 Lysine degradation; map00311 Penicillin and cephalosporin biosynthesis; map01100 Metabolic pathways; map01110 Biosynthesis of secondary metabolites; map01130 Biosynthesis of antibiotics; map01210 2-Oxocarboxylic acid metabolism; map01230 Biosynthesis of amino acids;
neg	9.043_249.0251	0.391602	0.0213879	-1.35254	1.66983	Down			C7 H11 N3 O3 S2	249.025	9.043						level5
pos	11.935_302.1226	0.391772	0.193946	-1.35191	0.712318	Non significant			C13 H25 N2 P3	302.123	11.935						level5
pos	2.002_140.0952	0.392167	0.0787637	-1.35046	1.10367	Non significant			C7 H12 N2 O	140.095	2.002						level5
pos	1.27_238.1418	0.392715	0.0905322	-1.34845	1.0432	Non significant			C10 H22 O6	238.142	1.27						level5
pos	0.919_192.1365	0.392955	0.123819	-1.34756	0.907212	Non significant			C9 H20 O4	192.137	0.919						level5
pos	2.955_182.0847	0.393587	0.149777	-1.34525	0.824555	Non significant	Trans-azobenzene		C12 H10 N2	182.085	2.955	C19334	S2185				level4				NULL
pos	1.318_347.158	0.394088	0.179627	-1.34341	0.745629	Non significant			C15 H25 N O8	347.158	1.318						level5
pos	3.613_199.096	0.394214	0.0790473	-1.34295	1.10211	Non significant	N-(2-cyanoethyl)-l-glutamine		C8 H13 N3 O3	199.096	3.613	C06114	S389750	HMDB0060477			level4	Organic acids and derivatives	Carboxylic acids and derivatives	Amino acids, peptides, and analogues	map00460 Cyanoamino acid metabolism;
neg	9.749_231.0746	0.396586	0.00569414	-1.33429	2.24457	Down	N2-succinyl-l-glutamic acid 5-semialdehyde		C9 H13 N O6	231.075	9.749	C05932	S389690	HMDB0001180			level4	Organic acids and derivatives	Carboxylic acids and derivatives	Amino acids, peptides, and analogues	map00330 Arginine and proline metabolism; map01100 Metabolic pathways;
pos	3.345_187.0473	0.396604	0.144681	-1.33423	0.839589	Non significant	(2s,4s)-4-hydroxy-2,3,4,5-tetrahydrodipicolinic acid		C7 H9 N O5	187.047	3.345	C20258	S26386323				level4				map00261 Monobactam biosynthesis; map00300 Lysine biosynthesis; map01100 Metabolic pathways; map01110 Biosynthesis of secondary metabolites; map01120 Microbial metabolism in diverse environments; map01130 Biosynthesis of antibiotics; map01230 Biosynthesis of amino acids;
pos	0.651_464.3869	0.396609	0.599187	-1.33421	0.222438	Non significant			C30 H48 N4	464.387	0.651						level5
pos	0.996_254.1056	0.399044	0.294968	-1.32538	0.530225	Non significant	Eslicarbazepine		C15 H14 N2 O2	254.106	0.996	C07493	S102704	HMDB0060676			level4	Organoheterocyclic compounds	Benzazepines	Dibenzazepines
pos	8.82_357.1536	0.399304	0.0155222	-1.32444	1.80905	Down			C15 H23 N3 O7	357.154	8.82						level5
pos	8.347_701.8553	0.399466	0.444908	-1.32386	0.35173	Non significant				701.855	8.347						level5
pos	1.165_117.0791	0.399575	0.515658	-1.32346	0.287638	Non significant	L-(+)-valine		C5 H11 N O2	117.079	1.165	C00183	S6050	HMDB0000883			level4	Organic acids and derivatives	Carboxylic acids and derivatives	Amino acids, peptides, and analogues	map00280 Valine, leucine and isoleucine degradation; map00290 Valine, leucine and isoleucine biosynthesis; map00311 Penicillin and cephalosporin biosynthesis; map00460 Cyanoamino acid metabolism; map00770 Pantothenate and CoA biosynthesis; map00970 Aminoacyl-tRNA biosynthesis; map01100 Metabolic pathways; map01110 Biosynthesis of secondary metabolites; map01130 Biosynthesis of antibiotics; map012…
pos	1.172_254.1631	0.400313	0.169831	-1.3208	0.769983	Non significant			C7 H23 N6 O2 P	254.163	1.172						level5
neg	6.953_454.2435	0.400771	0.00250014	-1.31915	2.60204	Down			C19 H39 N2 O8 P	454.243	6.953						level5
pos	4.94_212.08	0.401012	0.0388232	-1.31828	1.41091	Down			C9 H12 N2 O4	212.08	4.94						level5
neg	6.801_184.0851	0.402137	0.00550282	-1.31424	2.25941	Down	Veronal		C8 H12 N2 O3	184.085	6.801		S2206				level4
pos	3.559_154.0745	0.402405	0.212321	-1.31328	0.673008	Non significant			C7 H10 N2 O2	154.075	3.559						level5
neg	0.83_211.1575	0.402788	0.0828823	-1.31191	1.08154	Non significant	Elaeokanine c		C12 H21 N O2	211.157	0.83	C10592	S391168				level4	Alkaloids	Alkaloids derived from lysine	Indolizidine alkaloids	NULL
pos	3.334_325.1637	0.403286	0.0973389	-1.31012	1.01171	Non significant			C16 H27 N3 S2	325.164	3.334						level5
neg	7.66_157.0854	0.403422	0.00010431	-1.30964	3.98168	Down			C6 H11 N3 O2	157.085	7.66						level5
pos	8.826_288.1321	0.40356	0.220948	-1.30914	0.655709	Non significant			C12 H20 N2 O6	288.132	8.826						level5
pos	1.953_249.109	0.403741	0.0782487	-1.3085	1.10652	Non significant			C8 H19 N5 S2	249.109	1.953						level5
neg	1.451_154.074	0.403947	0.00824275	-1.30776	2.08393	Down			C7 H10 N2 O2	154.074	1.451						level5
pos	11.244_220.1061	0.404117	0.290412	-1.30715	0.536986	Non significant	N-acetyl-beta-d-glucosaminylamine		C8 H16 N2 O5	220.106	11.244	C01239	S388560	HMDB0001104			level4	Organic oxygen compounds	Organooxygen compounds	Carbohydrates and carbohydrate conjugates	NULL
pos	6.195_298.9945	0.405146	0.0525223	-1.30349	1.27966	Non significant			C10 H6 Cl N3 O6	298.995	6.195						level5
pos	9.954_265.1038	0.405288	0.426108	-1.30298	0.37048	Non significant			C9 H22 N3 P3	265.104	9.954						level5
pos	3.529_408.1896	0.405522	0.111199	-1.30215	0.9539	Non significant			C22 H35 O P3	408.19	3.529						level5
pos	1.037_332.177	0.405809	0.0166268	-1.30113	1.77919	Down			C15 H28 N2 O4 S	332.177	1.037						level5
pos	1.549_182.1059	0.405914	0.107856	-1.30076	0.967156	Non significant			C9 H14 N2 O2	182.106	1.549						level5
pos	1.041_413.2164	0.406008	0.23627	-1.30042	0.626592	Non significant			C17 H36 N O8 P	413.216	1.041						level5
pos	1.043_197.1056	0.406491	0.16879	-1.29871	0.772653	Non significant	(+/-)-metanephrine		C10 H15 N O3	197.106	1.043		S19844	HMDB0004063			level4	Benzenoids	Phenols	Methoxyphenols
pos	2.113_286.2003	0.406594	0.128767	-1.29834	0.890196	Non significant			C13 H26 N4 O3	286.2	2.113						level5
neg	8.469_382.1093	0.407437	0.0440399	-1.29535	1.35615	Down			C10 H18 N6 O10	382.109	8.469						level5
pos	0.83_251.1522	0.408345	0.314922	-1.29214	0.501797	Non significant	Lt9970000		C14 H21 N O3	251.152	0.83	C18912	S39512				level4				NULL
pos	4.654_253.1103	0.408523	0.198125	-1.29151	0.703062	Non significant	Cinnamyl anthranilate		C16 H15 N O2	253.11	4.654	C19374	S4447445	HMDB0041319			level4	Benzenoids	Benzene and substituted derivatives	Benzoic acids and derivatives	NULL
pos	8.632_163.1097	0.408707	0.36462	-1.29086	0.43816	Non significant				163.11	8.632						level5
neg	7.927_257.0264	0.408937	8.92125e-05	-1.29005	4.04957	Down			C10 H12 N O3 P S	257.026	7.927						level5
pos	10.998_257.2124	0.409154	0.353935	-1.28928	0.451077	Non significant	[similar to: choline; δmass: 154.1127 da]			257.212	10.998						level5
pos	10.464_220.0186	0.409826	0.121343	-1.28692	0.915986	Non significant			C5 H9 N4 O2 P S	220.019	10.464						level5
neg	5.11_242.127	0.409987	0.00196736	-1.28635	2.70612	Down			C11 H18 N2 O4	242.127	5.11						level5
neg	6.667_273.1327	0.410347	0.0123341	-1.28508	1.90889	Down			C11 H19 N3 O5	273.133	6.667						level5
pos	1.064_329.1739	0.412064	0.231921	-1.27906	0.634661	Non significant				329.174	1.064						level5
pos	9.916_257.1125	0.412069	0.266195	-1.27904	0.574801	Non significant	2-amino-6-(1,2,3-trihydroxypropyl)-5,6,7,8-tetrahydro-4(1h)-pteridinon		C9 H15 N5 O4	257.113	9.916		S141864	HMDB0000942			level4	Organoheterocyclic compounds	Pteridines and derivatives	Pterins and derivatives
pos	0.784_104.0628	0.414221	0.194791	-1.27153	0.710432	Non significant	Styrene		C8 H8	104.063	0.784	C07083	S7220	HMDB0034240	95.4		level4	Benzenoids	Benzene and substituted derivatives	Styrenes	map00642 Ethylbenzene degradation; map00643 Styrene degradation; map01100 Metabolic pathways; map01120 Microbial metabolism in diverse environments; map01220 Degradation of aromatic compounds;
neg	7.66_241.0469	0.414764	0.000699545	-1.26964	3.15518	Down			C5 H12 N3 O6 P	241.047	7.66						level5
pos	3.247_240.1475	0.414943	0.0710267	-1.26902	1.14858	Non significant	3477		C12 H20 N2 O3	240.148	3.247	C07807	S4679	HMDB0015407			level4	Organoheterocyclic compounds	Pyridines and derivatives	Hydroxypyridines	NULL
pos	1.605_353.1474	0.416214	0.148141	-1.2646	0.829326	Non significant			C17 H23 N O7	353.147	1.605						level5
pos	8.603_224.0911	0.416446	0.350296	-1.2638	0.455564	Non significant	Etofylline		C9 H12 N4 O3	224.091	8.603		S1820				level4
neg	10.925_360.1538	0.417516	0.0181614	-1.2601	1.74085	Down			C15 H24 N2 O8	360.154	10.925						level5
pos	0.725_594.3145	0.417643	0.715562	-1.25966	0.145353	Non significant	(2r)-3-({[(2s)-2,3-dihydroxypropoxy](hydroxy)phosphoryl}oxy)-2-[(4-oxobutanoyl)oxy]propyl (9z)-9-octadecenoate		C28 H51 O11 P	594.314	0.725		S113380970				level4
pos	6.331_195.1124	0.41848	0.0833588	-1.25677	1.07905	Non significant			C8 H13 N5 O	195.112	6.331						level5
pos	2.576_196.1004	0.418973	0.207397	-1.25507	0.683197	Non significant			C5 H18 N4 P2	196.1	2.576						level5
pos	5.573_117.0904	0.419587	0.0790341	-1.25296	1.10219	Non significant			C4 H11 N3 O	117.09	5.573						level5
pos	1.295_309.2052	0.420251	0.148123	-1.25068	0.829376	Non significant			C16 H27 N3 O3	309.205	1.295						level5
pos	3.78_230.1268	0.420332	0.383912	-1.2504	0.415768	Non significant	Valyl-4-hydroxyproline		C10 H18 N2 O4	230.127	3.78		S8418431				level4
pos	5.259_182.1059	0.42122	0.0494037	-1.24735	1.30624	Down			C9 H14 N2 O2	182.106	5.259						level5
pos	4.998_643.3215	0.421462	0.276773	-1.24652	0.557876	Non significant			C30 H50 N3 O10 P	643.322	4.998						level5
pos	0.795_122.0733	0.423494	0.155846	-1.23959	0.807306	Non significant	1-phenylethanol		C8 H10 O	122.073	0.795	C07112	BGI48	HMDB0032619	94.8		level3	Benzenoids	Benzene and substituted derivatives	null	NULL
pos	6.547_423.2752	0.423684	0.38035	-1.23894	0.419816	Non significant			C19 H41 N3 O5 S	423.275	6.547						level5
neg	0.891_432.3205	0.424066	0.000327974	-1.23764	3.48416	Down			C22 H44 N2 O6	432.32	0.891						level5
neg	11.088_335.1334	0.425548	0.118853	-1.23261	0.924989	Non significant	N4-(beta-n-acetyl-d-glucosaminyl)-l-asparagine		C12 H21 N3 O8	335.133	11.088	C04540	S110370	HMDB0000489			level4	Organic oxygen compounds	Organooxygen compounds	Carbohydrates and carbohydrate conjugates	NULL
pos	3.552_208.1578	0.426755	0.139243	-1.22852	0.856227	Non significant	Ammodendrine		C12 H20 N2 O	208.158	3.552	C10125	S390990				level4	Alkaloids	Alkaloids derived from lysine	Piperidine alkaloids	NULL
neg	1.997_223.0847	0.426903	0.00196815	-1.22802	2.70594	Down	Bendiocarb		C11 H13 N O4	223.085	1.997	C14433	S2224				level4				NULL
pos	2.2_305.1298	0.427011	0.116681	-1.22766	0.933	Non significant			C13 H23 N O5 S	305.13	2.2						level5
pos	2.78_191.0585	0.427753	0.152397	-1.22515	0.817023	Non significant	Hiaa		C10 H9 N O3	191.059	2.78	C05635	S1760	HMDB0000763			level4	Organoheterocyclic compounds	Indoles and derivatives	Indolyl carboxylic acids and derivatives	map00380 Tryptophan metabolism; map01100 Metabolic pathways;
pos	0.962_293.1626	0.427925	0.00669881	-1.22457	2.174	Down	Anastrozole		C17 H19 N5	293.163	0.962	C08159	S2102	HMDB0015348			level4	Benzenoids	Benzene and substituted derivatives	Phenylpropanes	NULL
pos	1.08_547.3578	0.428002	0.0807775	-1.22431	1.09271	Non significant			C34 H49 N3 O S	547.358	1.08						level5
pos	8.35_633.8685	0.428091	0.451806	-1.22401	0.345048	Non significant			C16 H4 N4 O18 P2 S	633.869	8.35						level5
pos	3.325_100.1002	0.428349	0.144493	-1.22314	0.840153	Non significant			C5 H12 N2	100.1	3.325						level5
pos	0.876_254.0692	0.428879	0.15552	-1.22136	0.808212	Non significant			C14 H10 N2 O3	254.069	0.876						level5
pos	1.009_455.122	0.42907	0.123525	-1.22072	0.908244	Non significant			C19 H27 N3 O4 P2 S	455.122	1.009						level5
pos	8.462_302.1841	0.429075	0.0513757	-1.2207	1.28924	Non significant			C16 H31 O P S	302.184	8.462						level5
[truncated: 4,415 more rows]
